# Supplementary material for: 4-Hydr­oxy-2,2,6,6-tetra­methyl­piperidinium chloride–hydroxonium chloride (3/1)
Source: Acta Crystallogr Sect E Struct Rep Online. 2008 Jan 25;64(Pt 2):o512. doi: 10.1107/S1600536808002158 (PMC2960453; doi:10.1107/S1600536808002158)
Supplement: Supplementary file 1 [file e-64-0o512-sup1.cif]

##############################################################################
###                                                                        ###
###        Electronic paper (Acta Crystallographica Section E)             ###
###                                                                        ###
##############################################################################
#                                                                            #
# This CIF contains the data in a paper accepted for publication in Acta     #
# Crystallographica Section E. It conforms to the requirements of Notes      #
# for Authors for Section E, and has been peer reviewed under the auspices   #
# of the IUCr Commission on Journals.                                        #
#                                                                            #
# Full details of the Crystallographic Information File format               #
# are given in the paper "The Crystallographic Information File (CIF):       #
# a New Standard Archive File for Crystallography" by S. R. Hall, F. H.      #
# Allen and I. D. Brown [Acta Cryst. (1991), A47, 655-685].                  #
#                                                                            #
# The current version of the core CIF dictionary is obtainable from          #
# ftp://ftp.iucr.org/pub/cif_core.dic. The current version number is 2.1.    #
#                                                                            #
# Software is freely available for graphical display of the structure(s) in  #
# this CIF.  For information consult the CIF home page http://www.iucr.org/  #
# cif/home.html                                                              #
#                                                                            #
##############################################################################
                                             
data_I
_audit_creation_method     SHELXL-97
_chemical_name_systematic
;
4-Hydroxy-2,2,6,6-tetramethylpiperidinium chloride--hydroxonium chloride (3/1)
;
_chemical_name_common     ?
_chemical_formula_moiety     'C9 H20 N O +, 0.33(H3 O +), 1.33(Cl -)'
_chemical_formula_sum     'C9 H21 Cl1.33 N O1.33'
_chemical_formula_iupac     'C9 H20 N O +, Cl-, 0.33(H3 O +, Cl -)'
_chemical_formula_weight     211.87
_chemical_melting_point     ?
_symmetry_cell_setting     Hexagonal
_symmetry_space_group_name_H-M     'P 63/m'
loop_
    _symmetry_equiv_pos_as_xyz
    'x, y, z'
    '-y, x-y, z'
    '-x+y, -x, z'
    '-x, -y, z+1/2'
    'y, -x+y, z+1/2'
    'x-y, x, z+1/2'
    '-x, -y, -z'
    'y, -x+y, -z'
    'x-y, x, -z'
    'x, y, -z-1/2'
    '-y, x-y, -z-1/2'
    '-x+y, -x, -z-1/2'
_cell_length_a     13.4460(19)
_cell_length_b     13.4460(19)
_cell_length_c     11.528(2)
_cell_angle_alpha     90.00
_cell_angle_beta     90.00
_cell_angle_gamma     120.00
_cell_volume     1804.9(5)
_cell_formula_units_Z     6
_cell_measurement_reflns_used     4368
_cell_measurement_theta_min     1.749
_cell_measurement_theta_max     27.920
_cell_measurement_temperature     113(2)
_exptl_crystal_description     block
_exptl_crystal_colour     colorless
_exptl_crystal_size_max     0.10
_exptl_crystal_size_mid     0.10
_exptl_crystal_size_min     0.04
_exptl_crystal_density_diffrn     1.170
_exptl_crystal_density_meas     ?
_exptl_crystal_density_method     'not measured'
_exptl_crystal_F_000     692
_exptl_absorpt_coefficient_mu     0.360
_exptl_absorpt_correction_type     multi-scan
_exptl_absorpt_process_details     '(CrystalClear; Rigaku/MSC, 2005)'
_exptl_absorpt_correction_T_min     0.9678
_exptl_absorpt_correction_T_max     0.9891
_exptl_special_details
;
;
_diffrn_ambient_temperature     113(2)
_diffrn_radiation_type     MoK\a
_diffrn_radiation_wavelength     0.71073
_diffrn_radiation_source     'rotating anode'
_diffrn_radiation_monochromator     confocal
_diffrn_measurement_device_type     'Rigaku Saturn'
_diffrn_measurement_method     \w
_diffrn_detector_area_resol_mean     7.31
_diffrn_reflns_number     14051
_diffrn_reflns_av_R_equivalents     0.0753
_diffrn_reflns_av_sigmaI/netI     0.0371
_diffrn_reflns_theta_min     2.49
_diffrn_reflns_theta_max     27.90
_diffrn_reflns_theta_full     27.90
_diffrn_measured_fraction_theta_max     0.999
_diffrn_measured_fraction_theta_full     0.999
_diffrn_reflns_limit_h_min     -13
_diffrn_reflns_limit_h_max     17
_diffrn_reflns_limit_k_min     -17
_diffrn_reflns_limit_k_max     16
_diffrn_reflns_limit_l_min     -14
_diffrn_reflns_limit_l_max     15
_diffrn_standards_number     0
_diffrn_standards_interval_count     0
_diffrn_standards_interval_time     0
_diffrn_standards_decay_%     0
_refine_special_details
;
 Refinement of F^2^ against ALL reflections.  The weighted R-factor wR and
 goodness of fit S are based on F^2^, conventional R-factors R are based
 on F, with F set to zero for negative F^2^. The threshold expression of
 F^2^ > 2sigma(F^2^) is used only for calculating R-factors(gt) etc. and is
 not relevant to the choice of reflections for refinement.  R-factors based
 on F^2^ are statistically about twice as large as those based on F, and R-
 factors based on ALL data will be even larger.
;
_reflns_number_total     1513
_reflns_number_gt     1424
_reflns_threshold_expression     I>2\s(I)
_refine_ls_structure_factor_coef     Fsqd
_refine_ls_matrix_type     full
_refine_ls_R_factor_all     0.0553
_refine_ls_R_factor_gt     0.0505
_refine_ls_wR_factor_gt     0.1257
_refine_ls_wR_factor_ref     0.1297
_refine_ls_goodness_of_fit_ref     1.076
_refine_ls_restrained_S_all     1.076
_refine_ls_number_reflns     1513
_refine_ls_number_parameters     68
_refine_ls_number_restraints     0
_refine_ls_hydrogen_treatment     constr
_refine_ls_weighting_scheme     calc
_refine_ls_weighting_details
         'calc w=1/[\s^2^(Fo^2^)+(0.0699P)^2^+0.5807P] where P=(Fo^2^+2Fc^2^)/3'
_atom_sites_solution_hydrogens     geom
_atom_sites_solution_primary     direct
_atom_sites_solution_secondary     difmap
_refine_ls_shift/su_max     0.000
_refine_ls_shift/su_mean     0.000
_refine_diff_density_max     0.332
_refine_diff_density_min     -0.255
_refine_ls_extinction_method     none
_refine_ls_extinction_coef     ?
loop_
    _atom_type_symbol
    _atom_type_description
    _atom_type_scat_dispersion_real
    _atom_type_scat_dispersion_imag
    _atom_type_scat_source
    'C' 'C' 0.0033 0.0016
                         'International Tables Vol C Tables 4.2.6.8 and 6.1.1.4'
    'H' 'H' 0.0000 0.0000
                         'International Tables Vol C Tables 4.2.6.8 and 6.1.1.4'
    'N' 'N' 0.0061 0.0033
                         'International Tables Vol C Tables 4.2.6.8 and 6.1.1.4'
    'O' 'O' 0.0106 0.0060
                         'International Tables Vol C Tables 4.2.6.8 and 6.1.1.4'
    'Cl' 'Cl' 0.1484 0.1585
                         'International Tables Vol C Tables 4.2.6.8 and 6.1.1.4'
_computing_data_collection     'CrystalClear (Rigaku/MSC, 2005)'
_computing_cell_refinement     'CrystalClear (Rigaku/MSC, 2005)'
_computing_data_reduction     'CrystalClear (Rigaku/MSC, 2005)'
_computing_structure_solution     'SHELXS97 (Sheldrick, 2008)'
_computing_structure_refinement     'SHELXL97 (Sheldrick, 2008)'
_computing_molecular_graphics     'SHELXTL (Sheldrick, 2008)'
_computing_publication_material     'SHELXTL (Sheldrick, 2008)'
loop_
    _atom_site_type_symbol
    _atom_site_label
    _atom_site_fract_x
    _atom_site_fract_y
    _atom_site_fract_z
    _atom_site_U_iso_or_equiv
    _atom_site_adp_type
    _atom_site_calc_flag
    _atom_site_refinement_flags
    _atom_site_occupancy
    _atom_site_disorder_assembly
    _atom_site_disorder_group
    O O1 -0.13431(15) 0.43006(16) 0.2500 0.0420(6) Uani d S 1 . .
    H H1 -0.0986 0.5031 0.2500 0.050 Uiso d SR 1 . .
    N N1 0.16134(16) 0.39830(16) 0.2500 0.0174(4) Uani d S 1 . .
    H H1B 0.2019 0.3598 0.2500 0.021 Uiso calc SR 1 . .
    H H1C 0.2145 0.4755 0.2500 0.021 Uiso calc SR 1 . .
    C C1 -0.0587(2) 0.3833(2) 0.2500 0.0283(6) Uani d S 1 . .
    H H1A -0.1063 0.2976 0.2500 0.034 Uiso calc SR 1 . .
    C C2 0.01605(15) 0.42088(15) 0.35766(18) 0.0260(4) Uani d . 1 . .
    H H2A -0.0339 0.3965 0.4271 0.031 Uiso calc R 1 . .
    H H2B 0.0625 0.5058 0.3587 0.031 Uiso calc R 1 . .
    C C3 0.09668(15) 0.37155(15) 0.36468(16) 0.0213(4) Uani d . 1 . .
    C C4 0.03335(16) 0.24188(16) 0.38919(18) 0.0279(4) Uani d . 1 . .
    H H4A -0.0362 0.2037 0.3415 0.042 Uiso calc R 1 . .
    H H4B 0.0123 0.2284 0.4714 0.042 Uiso calc R 1 . .
    H H4C 0.0836 0.2108 0.3702 0.042 Uiso calc R 1 . .
    C C5 0.18849(18) 0.43315(17) 0.45708(17) 0.0302(4) Uani d . 1 . .
    H H5A 0.2438 0.4060 0.4542 0.045 Uiso calc R 1 . .
    H H5B 0.1523 0.4170 0.5338 0.045 Uiso calc R 1 . .
    H H5C 0.2283 0.5161 0.4426 0.045 Uiso calc R 1 . .
    Cl Cl1 0.6667 0.3333 0.7500 0.0219(3) Uani d S 1 . .
    Cl Cl2 0.71701(5) 0.03169(5) 0.2500 0.0244(2) Uani d S 1 . .
    O O2 0.6667 0.3333 0.3252(4) 0.0276(10) Uani d SP 0.50 . .
    H H2 0.7352 0.3704 0.2999 0.041 Uiso d PR 0.50 . .
loop_
    _atom_site_aniso_label
    _atom_site_aniso_U_11
    _atom_site_aniso_U_22
    _atom_site_aniso_U_33
    _atom_site_aniso_U_12
    _atom_site_aniso_U_13
    _atom_site_aniso_U_23
    O1 0.0168(9) 0.0200(9) 0.091(2) 0.0103(8) 0.000 0.000
    N1 0.0169(9) 0.0186(9) 0.0159(11) 0.0083(8) 0.000 0.000
    C1 0.0176(12) 0.0170(11) 0.052(2) 0.0096(9) 0.000 0.000
    C2 0.0239(9) 0.0212(8) 0.0318(11) 0.0105(7) 0.0114(8) 0.0049(7)
    C3 0.0232(8) 0.0232(8) 0.0173(9) 0.0114(7) 0.0050(7) 0.0036(6)
    C4 0.0278(9) 0.0248(9) 0.0313(11) 0.0133(8) 0.0075(8) 0.0092(8)
    C5 0.0376(10) 0.0329(10) 0.0162(10) 0.0146(9) -0.0007(8) 0.0022(8)
    Cl1 0.0202(3) 0.0202(3) 0.0254(6) 0.01012(16) 0.000 0.000
    Cl2 0.0251(3) 0.0203(3) 0.0295(4) 0.0125(2) 0.000 0.000
    O2 0.0243(14) 0.0243(14) 0.034(3) 0.0121(7) 0.000 0.000
_geom_special_details
;
 All esds (except the esd in the dihedral angle between two l.s. planes)
 are estimated using the full covariance matrix.  The cell esds are taken
 into account individually in the estimation of esds in distances, angles
 and torsion angles; correlations between esds in cell parameters are only
 used when they are defined by crystal symmetry.  An approximate (isotropic)
 treatment of cell esds is used for estimating esds involving l.s. planes.
;
loop_
    _geom_bond_atom_site_label_1
    _geom_bond_atom_site_label_2
    _geom_bond_site_symmetry_2
    _geom_bond_distance
    _geom_bond_publ_flag
    O1 C1 . 1.438(3) ?
    O1 H1 . 0.8500 ?
    N1 C3 . 1.523(2) ?
    N1 C3 10_556 1.523(2) ?
    N1 H1B . 0.9200 ?
    N1 H1C . 0.9200 ?
    C1 C2 . 1.516(2) ?
    C1 C2 10_556 1.516(2) ?
    C1 H1A . 1.0000 ?
    C2 C3 . 1.530(2) ?
    C2 H2A . 0.9900 ?
    C2 H2B . 0.9900 ?
    C3 C5 . 1.524(3) ?
    C3 C4 . 1.536(2) ?
    C4 H4A . 0.9800 ?
    C4 H4B . 0.9800 ?
    C4 H4C . 0.9800 ?
    C5 H5A . 0.9800 ?
    C5 H5B . 0.9800 ?
    C5 H5C . 0.9800 ?
    O2 O2 10_556 1.733(10) ?
    O2 H2 . 0.8501 ?
loop_
    _geom_angle_atom_site_label_1
    _geom_angle_atom_site_label_2
    _geom_angle_atom_site_label_3
    _geom_angle_site_symmetry_1
    _geom_angle_site_symmetry_3
    _geom_angle
    _geom_angle_publ_flag
    C1 O1 H1 . . 113.0 ?
    C3 N1 C3 . 10_556 120.43(18) ?
    C3 N1 H1B . . 107.2 ?
    C3 N1 H1B 10_556 . 107.2 ?
    C3 N1 H1C . . 107.2 ?
    C3 N1 H1C 10_556 . 107.2 ?
    H1B N1 H1C . . 106.9 ?
    O1 C1 C2 . . 110.50(13) ?
    O1 C1 C2 . 10_556 110.51(13) ?
    C2 C1 C2 . 10_556 109.9(2) ?
    O1 C1 H1A . . 108.6 ?
    C2 C1 H1A . . 108.6 ?
    C2 C1 H1A 10_556 . 108.6 ?
    C1 C2 C3 . . 113.23(16) ?
    C1 C2 H2A . . 108.9 ?
    C3 C2 H2A . . 108.9 ?
    C1 C2 H2B . . 108.9 ?
    C3 C2 H2B . . 108.9 ?
    H2A C2 H2B . . 107.7 ?
    N1 C3 C5 . . 105.47(14) ?
    N1 C3 C2 . . 107.23(15) ?
    C5 C3 C2 . . 111.00(16) ?
    N1 C3 C4 . . 110.77(15) ?
    C5 C3 C4 . . 109.09(15) ?
    C2 C3 C4 . . 113.01(14) ?
    C3 C4 H4A . . 109.5 ?
    C3 C4 H4B . . 109.5 ?
    H4A C4 H4B . . 109.5 ?
    C3 C4 H4C . . 109.5 ?
    H4A C4 H4C . . 109.5 ?
    H4B C4 H4C . . 109.5 ?
    C3 C5 H5A . . 109.5 ?
    C3 C5 H5B . . 109.5 ?
    H5A C5 H5B . . 109.5 ?
    C3 C5 H5C . . 109.5 ?
    H5A C5 H5C . . 109.5 ?
    H5B C5 H5C . . 109.5 ?
    O2 O2 H2 10_556 . 69.9 ?
loop_
    _geom_torsion_atom_site_label_1
    _geom_torsion_atom_site_label_2
    _geom_torsion_atom_site_label_3
    _geom_torsion_atom_site_label_4
    _geom_torsion_site_symmetry_1
    _geom_torsion_site_symmetry_2
    _geom_torsion_site_symmetry_3
    _geom_torsion_site_symmetry_4
    _geom_torsion
    _geom_torsion_publ_flag
    O1 C1 C2 C3 . . . . 178.55(15) ?
    C2 C1 C2 C3 10_556 . . . -59.2(2) ?
    C3 N1 C3 C5 10_556 . . . -167.57(14) ?
    C3 N1 C3 C2 10_556 . . . -49.2(2) ?
    C3 N1 C3 C4 10_556 . . . 74.5(2) ?
    C1 C2 C3 N1 . . . . 51.7(2) ?
    C1 C2 C3 C5 . . . . 166.46(16) ?
    C1 C2 C3 C4 . . . . -70.6(2) ?
loop_
    _geom_hbond_atom_site_label_D
    _geom_hbond_atom_site_label_H
    _geom_hbond_atom_site_label_A
    _geom_hbond_site_symmetry_A
    _geom_hbond_distance_DH
    _geom_hbond_distance_HA
    _geom_hbond_distance_DA
    _geom_hbond_angle_DHA
    O1 H1 Cl2 2 0.85 2.15 2.991(2) 172.0
    N1 H1B Cl2 3_665 0.92 2.22 3.139(2) 174.6
    N1 H1C Cl1 7_666 0.92 2.25 3.166(2) 175.7
    O2 H2 O1 1_655 0.85 1.63 2.475(2) 174.8
data_global
_journal_date_recd_electronic     2008-01-09
_journal_date_accepted     2008-01-21
_journal_name_full     'Acta Crystallographica, Section E'
_journal_year     2008
_journal_volume     64
_journal_issue      2
_journal_page_first     o512
_journal_page_last     o512
_journal_paper_category     QO
_journal_coeditor_code     NC2088
_publ_contact_author_name     'Li Zhang'
_publ_contact_author_address
;
Department of Pharmaceutics
Medical College of Chinese People's Armed Police Force
Tianjin 300162
People's Republic of China
;
_publ_contact_author_email     zpw0803@gmail.com
_publ_contact_author_fax     '8622 6057 8196'
_publ_contact_author_phone     '8622 6057 8196'
_publ_section_title
;
4-Hydroxy-2,2,6,6-tetramethylpiperidinium chloride--hydroxonium chloride (3/1)
;
loop_
    _publ_author_name
    _publ_author_address
    'Li Zhang'
;
Department of Pharmaceutics
Medical College of Chinese People's Armed Police Force
Tianjin 300162
People's Republic of China
;
    'Peng-Wei Zhang'
;
School of Pharmaceutical Science & Technology
Tianjin University
Tianjin 300072
People's Republic of China
and
Department of Pharmaceutics
Medical College of Chinese People's Armed Police Force
Tianjin 300162
People's Republic of China
;
    'Xiao-Hui Wang'
;
Department of Pharmaceutics
Medical College of Chinese People's Armed Police Force
Tianjin 300162
People's Republic of China
;
    'Li Chen'
;
Department of Pharmaceutics
Medical College of Chinese People's Armed Police Force
Tianjin 300162
People's Republic of China
;
    'Qu-Fei Shen'
;
Department of Pharmaceutics
Medical College of Chinese People's Armed Police Force
Tianjin 300162
People's Republic of China
;
