# Supplementary material for: 4-Hydr­oxy-2,2,6,6-tetra­methyl­piperidinium chloride–hydroxonium chloride (3/1)
Source: Acta Crystallogr Sect E Struct Rep Online. 2008 Jan 25;64(Pt 2):o512. doi: 10.1107/S1600536808002158 (PMC2960453; doi:10.1107/S1600536808002158)
Supplement: Supplementary file 2 [file e-64-0o512-Isup2.hkl]

# 
# h,k,l, Fc-squared, Fo-squared, sigma(Fo-squared) and status flag 
# 
data_I
_shelx_title ' R71231F in P6(3)/m' 
_shelx_refln_list_code          4 
_shelx_F_calc_maximum      190.18 
_exptl_crystal_F_000       692.00 
_reflns_d_resolution_high  0.7595 
 
loop_ 
 _symmetry_equiv_pos_as_xyz 
 'x, y, z' 
 '-y, x-y, z' 
 '-x+y, -x, z' 
 '-x, -y, z+1/2' 
 'y, -x+y, z+1/2' 
 'x-y, x, z+1/2' 
 '-x, -y, -z' 
 'y, -x+y, -z' 
 'x-y, x, -z' 
 'x, y, -z-1/2' 
 '-y, x-y, -z-1/2' 
 '-x+y, -x, -z-1/2' 
 
_cell_length_a    13.4460 
_cell_length_b    13.4460 
_cell_length_c    11.5277 
_cell_angle_alpha  90.000 
_cell_angle_beta   90.000 
_cell_angle_gamma 120.000 
 
_shelx_F_squared_multiplier     1.000 
 
loop_ 
 _refln_index_h 
 _refln_index_k 
 _refln_index_l 
 _refln_F_squared_calc 
 _refln_F_squared_meas 
 _refln_F_squared_sigma 
 _refln_observed_status 
  -1   2   0     8268.43     8014.86    104.07 o 
   0   2   0     2074.49     1909.70     24.07 o 
  -2   3   0     5483.77     5088.43     66.40 o 
  -1   3   0     6424.54     6655.25    183.28 o 
   0   3   0     6911.14     6920.29    105.76 o 
  -3   4   0     2933.54     3044.04     39.14 o 
  -2   4   0      181.91      145.47      4.68 o 
  -1   4   0     7884.00     7902.96    111.80 o 
   0   4   0      860.17      751.72     10.80 o 
  -4   5   0      315.54      271.05      6.59 o 
  -3   5   0     1701.71     1651.31     34.25 o 
  -2   5   0     6822.85     6665.23    111.67 o 
  -1   5   0     4220.33     4252.16     52.59 o 
   0   5   0     2761.04     2957.33     43.40 o 
  -5   6   0      316.80      285.50      8.80 o 
  -4   6   0     1114.64     1022.27     18.53 o 
  -3   6   0     5270.30     5073.85     73.07 o 
  -2   6   0      463.70      416.33      8.36 o 
  -1   6   0      830.83      757.20     19.59 o 
   0   6   0      881.81     1100.88     16.66 o 
  -6   7   0      940.41      855.02     14.63 o 
  -5   7   0     1960.53     2066.97     31.54 o 
  -4   7   0       52.73       49.82      3.93 o 
  -3   7   0       38.02       25.34      3.89 o 
  -2   7   0     2557.10     2667.65     44.84 o 
  -1   7   0     7619.11     8445.54    180.86 o 
   0   7   0     1560.77     1648.81     29.56 o 
  -7   8   0     1635.44     1672.00     22.24 o 
  -6   8   0     2090.13     2164.46     51.91 o 
  -5   8   0     3616.04     3537.96     66.02 o 
  -4   8   0       42.83       33.27      2.31 o 
  -3   8   0        4.38        7.70      2.98 o 
  -2   8   0      325.92      311.40      9.07 o 
  -1   8   0        0.04        4.24      2.31 o 
   0   8   0      550.33      555.91     17.85 o 
  -8   9   0      342.38      335.80     10.28 o 
  -7   9   0      401.46      362.32     13.90 o 
  -6   9   0        0.05        2.29      1.97 o 
  -5   9   0       33.17       23.70      6.18 o 
  -4   9   0       30.72       27.78      5.56 o 
  -3   9   0      759.27      786.88     29.74 o 
  -2   9   0      254.97      234.49     12.04 o 
  -1   9   0      508.99      558.72     20.32 o 
   0   9   0      256.54      266.74     17.48 o 
  -9  10   0      365.01      314.87     12.04 o 
  -8  10   0     1335.63     1405.71     28.82 o 
  -7  10   0        0.86        3.37      1.39 o 
  -6  10   0     1848.02     1779.73     61.29 o 
  -5  10   0     1218.41     1226.43     31.11 o 
  -4  10   0        0.86        6.45      3.04 o 
  -3  10   0       13.46       10.53      4.08 o 
  -2  10   0     1091.00     1157.84     27.65 o 
  -1  10   0      199.86      167.79      7.66 o 
   0  10   0       12.66       10.21      4.05 o 
 -10  11   0     1882.58     2042.94     57.88 o 
  -9  11   0        0.07        1.11      1.97 o 
  -8  11   0      347.05      370.59      6.13 o 
  -7  11   0      135.49      120.89      6.79 o 
  -6  11   0      642.71      619.63     31.31 o 
  -4  11   0        1.00        2.79      3.25 o 
  -3  11   0       96.32       95.95      7.37 o 
  -2  11   0      518.20      466.48     18.66 o 
  -1  11   0       27.19       41.90      6.87 o 
   0  11   0      436.25      470.66     18.95 o 
 -11  12   0      178.54      192.57     12.56 o 
 -10  12   0      926.87      903.57     33.10 o 
  -9  12   0        4.45        6.63      3.96 o 
  -8  12   0     1088.35     1140.12     36.37 o 
  -7  12   0       64.30       56.99      8.32 o 
  -6  12   0      610.73      576.90     21.23 o 
  -5  12   0       94.93      118.93     26.38 o 
  -4  12   0        4.87       20.03      4.17 o 
  -3  12   0       32.84       30.06      5.48 o 
  -2  12   0      193.48      197.89     14.17 o 
  -1  12   0      233.07      269.69     12.91 o 
   0  12   0       30.02       29.52      7.41 o 
 -12  13   0      142.47      113.37     17.94 o 
 -11  13   0      177.04      222.48     16.75 o 
 -10  13   0        9.63        6.73      3.88 o 
  -9  13   0        2.27        6.92      3.65 o 
  -8  13   0      579.11      600.66     18.42 o 
  -7  13   0        2.38        3.13      3.19 o 
  -6  13   0       22.36       12.14      4.54 o 
  -5  13   0      698.44      721.88     24.11 o 
  -4  13   0      680.74      736.84     24.12 o 
  -3  13   0      427.66      415.14     21.98 o 
  -2  13   0     1934.11     2015.83     92.39 o 
  -1  13   0      277.58      267.38     20.53 o 
   0  13   0      231.23      286.46     41.63 o 
 -13  14   0     1466.02     1544.41    192.52 o 
 -12  14   0      166.76      162.16     27.73 o 
 -11  14   0        6.96       15.03      7.71 o 
 -10  14   0      371.15      387.87     51.73 o 
  -9  14   0      495.74      540.63     27.90 o 
  -8  14   0      150.25      150.98     13.61 o 
  -7  14   0      148.71      140.57     11.79 o 
  -6  14   0      150.13      155.54     17.96 o 
  -5  14   0      111.37      121.78     11.96 o 
  -4  14   0        2.14        3.37      2.84 o 
  -3  14   0        5.24        8.06      5.31 o 
  -2  14   0       29.62       36.38      8.62 o 
  -1  14   0       93.62       75.83     19.29 o 
   0  14   0       73.91       68.90     16.13 o 
 -14  15   0       13.79        3.41      6.64 o 
 -13  15   0       55.49       60.60     19.27 o 
 -12  15   0      145.11      141.83     25.62 o 
 -11  15   0      450.67      509.05     41.02 o 
 -10  15   0      507.83      537.11     57.68 o 
  -9  15   0      195.45      196.40     21.68 o 
  -8  15   0      454.90      489.22     28.24 o 
  -7  15   0      129.37      147.09     13.14 o 
  -6  15   0       70.77       59.59     11.85 o 
  -5  15   0       74.89       63.20     16.28 o 
  -4  15   0       69.79       82.04     12.06 o 
  -3  15   0       73.63       59.60     11.02 o 
  -2  15   0        1.72        6.24      3.33 o 
  -1  15   0      112.24      113.07     33.32 o 
   0  15   0       81.19       45.27     13.84 o 
 -14  16   0        1.48       11.85      7.88 o 
 -13  16   0      458.48      478.56     24.96 o 
 -12  16   0       52.00       56.88     21.78 o 
 -11  16   0        9.27       16.92      7.23 o 
 -10  16   0      636.63      662.62     41.89 o 
  -9  16   0      179.24      191.71     31.30 o 
  -8  16   0       12.54       11.27      9.14 o 
  -7  16   0      258.61      257.38     27.75 o 
  -6  16   0      111.54      122.24     15.11 o 
  -5  16   0      303.43      292.27     23.02 o 
  -4  16   0       97.95       93.69     24.28 o 
  -3  16   0      479.36      520.44     28.12 o 
  -2  16   0     1472.75     1677.41     91.16 o 
 -12  17   0      723.25      788.79     48.42 o 
 -11  17   0        1.05        0.87      9.72 o 
 -10  17   0       19.94       14.11      8.32 o 
  -9  17   0      257.80      308.68     68.46 o 
  -8  17   0       28.15       29.83     12.29 o 
  -7  17   0      259.28      227.98     46.35 o 
  -6  17   0      128.33      159.12     21.89 o 
  -5  17   0      161.23      178.06     23.93 o 
   0   1   1      565.67      536.77      5.18 o 
  -1   2   1     2617.67     2360.16     19.43 o 
   0   2   1     1919.43     1619.09     18.69 o 
  -2   3   1     5024.52     5145.97     51.86 o 
  -1   3   1        8.56       11.76      1.89 o 
   0   3   1     4756.89     4461.05     43.59 o 
  -3   4   1     1365.70     1457.03     27.15 o 
  -2   4   1     3372.04     3374.05     25.37 o 
  -1   4   1     1741.79     1599.22     18.88 o 
   0   4   1      528.77      572.42      5.88 o 
  -4   5   1     5190.79     5295.13     51.67 o 
  -3   5   1       82.49       66.65      2.80 o 
  -2   5   1     4699.69     4684.66     51.74 o 
  -1   5   1     3227.18     3295.90     34.52 o 
   0   5   1     1151.69      956.16      8.00 o 
  -5   6   1       29.73       30.89      3.55 o 
  -4   6   1     3377.66     3291.01     35.82 o 
  -3   6   1       13.38       19.88      1.70 o 
  -2   6   1     2799.37     2852.71     29.06 o 
  -1   6   1      419.52      401.27      7.03 o 
   0   6   1       80.51       95.21      3.62 o 
  -6   7   1     2042.74     2207.61     25.94 o 
  -5   7   1      390.31      400.21      7.38 o 
  -4   7   1      404.52      436.46      7.75 o 
  -3   7   1     1020.06     1099.99     12.33 o 
  -2   7   1      880.46      910.80     12.85 o 
  -1   7   1     1219.21     1204.16     15.13 o 
   0   7   1      692.62      663.02      8.74 o 
  -7   8   1     1688.71     1771.18     19.55 o 
  -6   8   1      208.16      226.17      6.03 o 
  -5   8   1     2664.98     2553.24     24.25 o 
  -4   8   1       15.39       15.38      1.54 o 
  -3   8   1      234.37      189.20      5.54 o 
  -2   8   1     2874.20     2898.11     30.60 o 
  -1   8   1       13.06        8.02      2.83 o 
   0   8   1     1866.76     1895.13     39.38 o 
  -8   9   1        0.30        3.14      1.20 o 
  -7   9   1      340.54      334.08      9.38 o 
  -6   9   1      906.55      924.73     22.39 o 
  -5   9   1       95.51      102.04      4.09 o 
  -4   9   1      183.52      163.80      6.71 o 
  -3   9   1      561.54      487.91     16.76 o 
  -2   9   1       59.60       52.87      6.99 o 
  -1   9   1      444.42      439.44     11.14 o 
   0   9   1      341.33      293.28      7.77 o 
  -9  10   1        5.09        8.93      1.91 o 
  -8  10   1       31.82       23.50      3.22 o 
  -7  10   1     1461.43     1491.05     23.63 o 
  -6  10   1      189.11      181.71      5.28 o 
  -5  10   1      216.30      206.80      6.78 o 
  -4  10   1      321.45      297.27      8.19 o 
  -3  10   1      177.36      188.63      7.96 o 
  -2  10   1       94.04       92.18      5.76 o 
  -1  10   1      136.51      146.27      6.15 o 
   0  10   1      144.84      153.90      6.61 o 
 -10  11   1       36.00       31.06      4.72 o 
  -9  11   1       38.38       40.70      4.08 o 
  -8  11   1     1250.44     1292.88     15.00 o 
  -7  11   1       62.08       51.91      9.23 o 
  -6  11   1      694.74      688.02     16.62 o 
  -5  11   1     2989.28     3002.46     45.08 o 
  -4  11   1      395.36      410.45      7.95 o 
  -3  11   1      353.92      356.72      7.65 o 
  -2  11   1      275.30      256.02     10.00 o 
  -1  11   1      671.26      674.95     16.31 o 
   0  11   1       79.55      112.47      7.03 o 
 -11  12   1       36.13       31.24      5.10 o 
 -10  12   1      252.75      267.55     14.21 o 
  -9  12   1      137.06      141.84      8.90 o 
  -8  12   1      306.67      295.55      9.67 o 
  -7  12   1      318.77      318.74     11.97 o 
  -6  12   1        1.33        4.68      2.01 o 
  -5  12   1      418.44      407.96     12.27 o 
  -4  12   1        0.54        1.71      2.19 o 
  -3  12   1      626.42      676.25     17.54 o 
  -2  12   1       59.45       45.49      6.27 o 
  -1  12   1        4.70        7.74      4.18 o 
   0  12   1      177.87      167.77      7.69 o 
 -12  13   1      315.58      300.61     19.66 o 
 -11  13   1      446.04      450.97     14.54 o 
 -10  13   1      265.96      276.27     14.70 o 
  -9  13   1      658.57      707.24     26.42 o 
  -8  13   1      448.55      430.57     11.67 o 
  -7  13   1      156.88      158.57      7.66 o 
  -6  13   1      600.58      617.57     18.31 o 
  -5  13   1       20.41       19.11      3.67 o 
  -4  13   1      260.86      269.14     11.40 o 
  -3  13   1        5.58       12.46      3.08 o 
  -2  13   1       16.81       12.13      3.38 o 
  -1  13   1       47.58       36.65      6.53 o 
   0  13   1      702.60      765.34     19.15 o 
 -13  14   1      151.61      139.04     14.37 o 
 -12  14   1       20.54       26.46      6.55 o 
 -11  14   1      181.03      174.55     19.98 o 
 -10  14   1       22.16       22.58      5.90 o 
  -9  14   1      287.23      274.75     15.49 o 
  -8  14   1      462.92      491.47     13.63 o 
  -7  14   1      533.24      535.16     17.39 o 
  -6  14   1       56.54       63.64      8.57 o 
  -5  14   1      683.69      694.85     21.70 o 
  -4  14   1      846.62      924.55     42.18 o 
  -3  14   1       13.70       11.61      3.55 o 
  -2  14   1        4.44        4.60      2.61 o 
  -1  14   1       14.71       17.08      4.96 o 
   0  14   1        5.82       13.68      4.45 o 
 -14  15   1        7.69        7.48      4.38 o 
 -13  15   1       31.20       26.72      9.41 o 
 -12  15   1        7.08        9.46      4.51 o 
 -11  15   1       26.14       21.17      8.45 o 
 -10  15   1       72.19       61.66     13.06 o 
  -9  15   1       23.83       25.39      6.09 o 
  -8  15   1      214.62      204.41     19.14 o 
  -7  15   1        0.27        9.98      4.77 o 
  -6  15   1      909.08      974.15     22.87 o 
  -5  15   1       44.32       33.76      6.62 o 
  -4  15   1        0.48        5.30      2.10 o 
  -3  15   1      161.88      192.21     16.79 o 
  -2  15   1       99.93      107.04      9.80 o 
  -1  15   1        1.16        5.72      4.06 o 
   0  15   1       33.06       26.24      8.70 o 
 -14  16   1       50.98       46.58     13.04 o 
 -13  16   1      133.45       91.45     22.27 o 
 -12  16   1      193.81      185.25     23.87 o 
 -11  16   1        5.97        5.79      4.73 o 
 -10  16   1      390.01      410.60     27.66 o 
  -9  16   1       25.57       25.52      6.86 o 
  -8  16   1       14.27       16.14      6.57 o 
  -7  16   1      277.99      313.89     24.10 o 
  -6  16   1        0.18        7.05      3.70 o 
  -5  16   1        9.85        8.59      3.09 o 
  -4  16   1       36.02       24.80      6.10 o 
  -3  16   1       41.35       34.86      6.17 o 
  -2  16   1        2.35       10.26      4.64 o 
 -12  17   1        0.09        7.32      4.67 o 
 -11  17   1        6.71        5.95      5.09 o 
 -10  17   1       26.33       22.44      9.07 o 
  -9  17   1       16.50        7.53      3.99 o 
  -8  17   1       48.43       34.30     10.42 o 
  -7  17   1      114.01       92.90     13.08 o 
  -6  17   1        8.63       13.68      3.82 o 
  -5  17   1       86.91       83.55      9.86 o 
   0   0   2    36169.07    33431.33    719.92 o 
   0   1   2     1174.99     1133.49     11.79 o 
  -1   2   2      195.54      185.55      4.64 o 
   0   2   2       77.60       88.46      3.85 o 
  -2   3   2     1082.92     1134.74     15.06 o 
  -1   3   2     1991.28     2000.06     21.79 o 
   0   3   2     9579.54     9904.69     90.52 o 
  -3   4   2     3643.21     3705.21     40.57 o 
  -2   4   2      206.61      172.73     12.46 o 
  -1   4   2       44.79       45.11      3.06 o 
   0   4   2      929.46     1014.77     11.59 o 
  -4   5   2        7.27       12.62      1.75 o 
  -3   5   2     1384.46     1368.02     15.41 o 
  -2   5   2     1246.74     1202.20     13.07 o 
  -1   5   2       40.37       46.03      6.06 o 
   0   5   2     1147.15     1033.95     14.52 o 
  -5   6   2       65.89       72.36      3.64 o 
  -4   6   2     3139.44     3181.11     39.39 o 
  -3   6   2     2928.67     2811.89     41.60 o 
  -2   6   2      166.98      185.09      4.32 o 
  -1   6   2       52.54       32.33      3.99 o 
   0   6   2      608.88      570.27      7.62 o 
  -6   7   2      495.37      489.27      6.30 o 
  -5   7   2     1624.57     1691.61     20.34 o 
  -4   7   2       50.05       54.32      4.50 o 
  -3   7   2     1323.03     1227.32     18.45 o 
  -2   7   2      670.69      635.39      8.93 o 
  -1   7   2     1335.28     1274.78     18.51 o 
   0   7   2      966.84      995.47     18.71 o 
  -7   8   2      446.22      431.49     11.97 o 
  -6   8   2      300.24      298.82      5.44 o 
  -5   8   2     1214.43     1166.21     18.91 o 
  -4   8   2      498.22      503.32      9.21 o 
  -3   8   2      569.17      606.89      8.57 o 
  -2   8   2     1552.23     1548.06     20.81 o 
  -1   8   2       37.85       35.10      3.56 o 
   0   8   2      546.15      563.21     14.95 o 
  -8   9   2      109.09       85.42      5.07 o 
  -7   9   2      424.56      423.24     11.79 o 
  -6   9   2      114.29      108.52      6.90 o 
  -5   9   2      493.85      469.47     12.33 o 
  -4   9   2     1453.95     1498.42     32.96 o 
  -3   9   2      256.68      253.91      8.61 o 
  -2   9   2      926.74      884.86     19.49 o 
  -1   9   2      642.19      650.53     15.02 o 
   0   9   2       18.72       17.22      2.15 o 
  -9  10   2      109.31      101.77      4.00 o 
  -8  10   2       13.04       10.83      2.00 o 
  -7  10   2      118.26      108.45      5.73 o 
  -6  10   2     3362.45     3588.16     56.25 o 
  -5  10   2      486.15      491.88     13.32 o 
  -4  10   2       46.87       42.23      5.51 o 
  -3  10   2      169.11      166.29      7.73 o 
  -2  10   2     1613.93     1586.99     27.23 o 
  -1  10   2      322.25      317.08     11.40 o 
   0  10   2       16.50       18.07      3.33 o 
 -10  11   2     2556.47     2782.94     51.24 o 
  -9  11   2        7.01        4.98      1.99 o 
  -8  11   2      442.41      448.46      9.93 o 
  -7  11   2      183.28      205.71      8.95 o 
  -6  11   2        3.05       10.18      3.29 o 
  -5  11   2      629.26      656.44     18.88 o 
  -4  11   2      133.21      113.75      6.57 o 
  -3  11   2       22.39       26.77      3.97 o 
  -2  11   2       86.94       77.85      6.72 o 
  -1  11   2      123.42      119.52      8.79 o 
   0  11   2      420.65      440.65     15.81 o 
 -11  12   2      445.38      462.87     14.68 o 
 -10  12   2      101.44       89.30      6.62 o 
  -9  12   2      126.18      114.01      8.40 o 
  -8  12   2      167.42      181.75     18.63 o 
  -7  12   2      762.25      835.17     23.01 o 
  -6  12   2      153.89      167.14      8.75 o 
  -5  12   2        8.26        7.44      4.32 o 
  -4  12   2       12.53       14.47      3.64 o 
  -3  12   2       55.44       38.14      6.30 o 
  -2  12   2       58.19       50.90      5.48 o 
  -1  12   2       28.79       22.05      4.13 o 
   0  12   2        1.99        4.90      2.28 o 
 -12  13   2       67.73       57.22     10.44 o 
 -11  13   2       23.90       25.39      5.63 o 
 -10  13   2      112.85       91.59     13.66 o 
  -9  13   2       14.36       13.22      4.50 o 
  -8  13   2      460.78      485.52     13.72 o 
  -7  13   2      535.21      581.04     14.46 o 
  -6  13   2       13.56       12.85      3.01 o 
  -5  13   2     1231.57     1327.83     33.00 o 
  -4  13   2      273.42      274.18     13.82 o 
  -3  13   2        1.68        6.42      2.49 o 
  -2  13   2     1220.59     1284.63     27.20 o 
  -1  13   2        0.03        6.90      3.58 o 
   0  13   2        5.04       10.05      2.97 o 
 -13  14   2      623.45      741.79     29.12 o 
 -12  14   2       36.04       34.87      7.77 o 
 -11  14   2       46.77       30.60      6.88 o 
 -10  14   2       73.71       66.02     12.30 o 
  -9  14   2      668.99      675.62     33.62 o 
  -8  14   2       87.91      110.15     15.09 o 
  -7  14   2      158.89      184.75     12.01 o 
  -6  14   2       11.79       12.97      3.65 o 
  -5  14   2      168.28      186.18     13.51 o 
  -4  14   2        0.16        8.18      4.08 o 
  -3  14   2        0.00        5.91      2.46 o 
  -2  14   2        6.09        5.11      1.93 o 
  -1  14   2      162.56      170.97     16.61 o 
   0  14   2       30.70       20.74      6.50 o 
 -14  15   2       65.64       52.56     12.48 o 
 -13  15   2       48.55       42.81      6.76 o 
 -12  15   2       52.47       37.56      9.86 o 
 -11  15   2       64.60       56.65     13.75 o 
 -10  15   2       60.31       42.79      8.21 o 
  -9  15   2        0.53        6.42      4.91 o 
  -8  15   2      690.64      747.71     24.49 o 
  -7  15   2       18.19       14.71      4.39 o 
  -6  15   2       76.14       68.55     11.78 o 
  -5  15   2       32.21       27.83      5.79 o 
  -4  15   2       30.37       32.02      6.17 o 
  -3  15   2        6.49        6.81      2.84 o 
  -2  15   2        4.16       11.40      3.57 o 
  -1  15   2       25.92       23.11      7.16 o 
   0  15   2        1.02        8.13      4.83 o 
 -14  16   2       65.55       41.92     13.11 o 
 -13  16   2      153.38      199.17     25.43 o 
 -12  16   2       50.45       50.06     12.78 o 
 -11  16   2       27.76       24.56      8.85 o 
 -10  16   2      212.13      237.29     22.76 o 
  -9  16   2       44.99       45.58     11.77 o 
  -8  16   2      202.72      227.68     14.03 o 
  -7  16   2       71.01       54.35     11.69 o 
  -6  16   2       55.32       39.69      8.09 o 
  -5  16   2      380.72      430.96     21.98 o 
  -4  16   2      116.10      109.31     12.08 o 
  -3  16   2       94.93      111.43     16.65 o 
  -2  16   2     1209.56     1406.34     55.89 o 
 -12  17   2      116.14      118.78     17.25 o 
 -11  17   2        5.36       13.10      5.21 o 
 -10  17   2       69.63       54.32     17.47 o 
  -9  17   2      394.01      443.34     38.64 o 
  -8  17   2       18.32       14.03      5.88 o 
  -7  17   2       22.79       19.76      5.19 o 
  -6  17   2      118.03      115.57     11.18 o 
  -5  17   2      126.64      142.15     10.74 o 
   0   1   3     1194.39     1215.68     14.32 o 
  -1   2   3    11027.58    11340.08    104.24 o 
   0   2   3     3427.74     3594.20     58.83 o 
  -2   3   3     7651.44     8044.64    162.88 o 
  -1   3   3       85.19       90.83      4.12 o 
   0   3   3     1570.32     1555.74     15.61 o 
  -3   4   3       46.26       49.41      7.97 o 
  -2   4   3     1242.94     1326.73     12.49 o 
  -1   4   3        3.57        5.66      1.71 o 
   0   4   3        2.64        4.47      1.63 o 
  -4   5   3      919.68      888.36     12.31 o 
  -3   5   3       93.88       97.86      4.37 o 
  -2   5   3     5263.22     5296.87     81.13 o 
  -1   5   3      197.71      194.91      6.10 o 
   0   5   3     4182.24     4332.62     60.16 o 
  -5   6   3     2407.13     2497.77     31.07 o 
  -4   6   3     1143.11     1103.96     15.31 o 
  -3   6   3        3.76        5.37      1.11 o 
  -2   6   3      451.99      489.69      8.86 o 
  -1   6   3       96.88       77.28      4.62 o 
   0   6   3      417.27      416.63      8.56 o 
  -6   7   3      791.45      784.13     11.47 o 
  -5   7   3       51.54       47.29      3.72 o 
  -4   7   3      196.22      202.05      5.46 o 
  -3   7   3        0.25        3.33      1.68 o 
  -2   7   3      329.52      319.73      8.84 o 
  -1   7   3       15.84       20.80      3.19 o 
   0   7   3      150.21      168.69      7.75 o 
  -7   8   3       37.95       33.13      4.11 o 
  -6   8   3      251.22      242.45      8.54 o 
  -5   8   3      442.91      388.77      7.47 o 
  -4   8   3      103.74      100.57      4.64 o 
  -3   8   3      945.66      899.73     14.00 o 
  -2   8   3      701.81      642.29     17.44 o 
  -1   8   3      383.33      391.90     11.52 o 
   0   8   3     2567.09     2638.57     45.66 o 
  -8   9   3      237.71      215.91     19.97 o 
  -7   9   3      240.49      236.65      7.94 o 
  -6   9   3       52.49       44.75      4.77 o 
  -5   9   3      239.22      226.36      8.54 o 
  -4   9   3       15.46        9.41      1.91 o 
  -3   9   3      883.26      913.10     18.49 o 
  -2   9   3        3.03        9.46      2.79 o 
  -1   9   3      318.81      290.59      8.47 o 
   0   9   3      133.57      158.20      6.70 o 
  -9  10   3       68.50       48.86      5.19 o 
  -8  10   3        0.34        4.40      2.47 o 
  -7  10   3      491.49      478.42     10.14 o 
  -6  10   3     1099.17     1117.90     18.46 o 
  -5  10   3       11.23        9.30      2.51 o 
  -4  10   3      234.25      239.81      7.67 o 
  -3  10   3     1397.32     1467.90     29.68 o 
  -2  10   3       99.35      108.34      6.13 o 
  -1  10   3      309.35      309.32     10.66 o 
   0  10   3      200.40      207.03      9.65 o 
 -10  11   3        6.76        6.31      1.90 o 
  -9  11   3       92.02       97.99     17.27 o 
  -8  11   3      578.03      587.14     14.84 o 
  -7  11   3      936.60      977.50     15.62 o 
  -6  11   3        0.16        7.64      2.02 o 
  -5  11   3      211.99      202.12      8.94 o 
  -4  11   3        6.86        8.30      2.80 o 
  -3  11   3      608.52      561.01     24.86 o 
  -2  11   3      895.17      923.32     22.68 o 
  -1  11   3       95.79      102.70      9.15 o 
   0  11   3     1471.41     1512.75     36.27 o 
 -11  12   3        5.41       13.95      3.50 o 
 -10  12   3      120.40      129.56      9.78 o 
  -9  12   3        8.25       14.93      4.18 o 
  -8  12   3      450.58      429.65     17.08 o 
  -7  12   3      159.14      160.03     12.23 o 
  -6  12   3       25.13       28.71      3.98 o 
  -5  12   3       31.64       29.82      4.35 o 
  -4  12   3      224.03      214.84     11.34 o 
  -3  12   3      607.90      623.20     25.00 o 
  -2  12   3        0.33        5.23      2.41 o 
  -1  12   3       16.53       17.65      4.55 o 
   0  12   3      592.96      630.48     15.73 o 
 -12  13   3      161.83      190.30     13.52 o 
 -11  13   3      672.46      654.58     35.04 o 
 -10  13   3      728.88      786.20     22.91 o 
  -9  13   3      433.36      421.82     23.34 o 
  -8  13   3       79.22       72.85      7.36 o 
  -7  13   3      356.31      324.69     14.89 o 
  -6  13   3        5.68        7.51      2.90 o 
  -5  13   3       10.36       10.51      3.41 o 
  -4  13   3      256.87      257.18     13.30 o 
  -3  13   3        0.44        9.86      3.47 o 
  -2  13   3      120.69      115.79     13.22 o 
  -1  13   3       10.82        8.91      2.43 o 
   0  13   3      216.67      199.50     16.14 o 
 -13  14   3       45.22       30.00      6.29 o 
 -12  14   3      111.44      107.10     12.23 o 
 -11  14   3      343.07      365.79     17.69 o 
 -10  14   3       18.75       20.88      7.01 o 
  -9  14   3        3.45       12.09      5.71 o 
  -8  14   3      479.73      492.44     25.68 o 
  -7  14   3        8.34       16.02      4.23 o 
  -6  14   3       24.84       29.64      5.18 o 
  -5  14   3     1020.39     1144.92     39.71 o 
  -4  14   3      698.99      769.83     18.25 o 
  -3  14   3      400.86      446.23     13.08 o 
  -2  14   3       16.92       23.67      3.92 o 
  -1  14   3      295.26      311.75     23.16 o 
   0  14   3       55.66       42.70      9.19 o 
 -14  15   3       48.66       34.40      9.54 o 
 -13  15   3        0.51        4.65      4.21 o 
 -12  15   3      275.28      292.83     23.06 o 
 -11  15   3      331.09      367.50     29.86 o 
 -10  15   3       65.88       45.99      9.51 o 
  -9  15   3        3.55       14.82      5.16 o 
  -8  15   3      129.19      125.37     10.52 o 
  -7  15   3       10.90        8.69      2.99 o 
  -6  15   3       97.89       87.28      9.52 o 
  -5  15   3        1.66        7.42      2.97 o 
  -4  15   3       74.47       68.64     10.19 o 
  -3  15   3      192.44      200.56     10.82 o 
  -2  15   3       50.90       60.80      7.81 o 
  -1  15   3      489.89      557.20     26.35 o 
   0  15   3      207.21      232.65     20.52 o 
 -13  16   3      651.92      714.18     28.31 o 
 -12  16   3       88.82       77.90     15.86 o 
 -11  16   3       24.51       31.93      9.26 o 
 -10  16   3      598.19      686.34     46.85 o 
  -9  16   3        0.67        9.10      5.61 o 
  -8  16   3       15.15       16.59      5.37 o 
  -7  16   3      163.14      180.24     12.79 o 
  -6  16   3        9.77       10.77      4.62 o 
  -5  16   3       67.29       50.10     10.03 o 
  -4  16   3      107.99       95.54     14.92 o 
  -3  16   3       71.48       63.60     10.67 o 
 -11  17   3      100.08       86.06     22.09 o 
 -10  17   3       36.53       36.46      9.46 o 
  -9  17   3      449.90      472.15     29.03 o 
  -8  17   3       56.13       38.55     11.83 o 
  -7  17   3       61.07       52.28      8.63 o 
  -6  17   3        1.08        4.98      3.11 o 
   0   0   4     6128.52     5120.94    390.02 o 
   0   1   4     1272.61     1327.69     20.04 o 
  -1   2   4      258.32      287.38      6.46 o 
   0   2   4     1030.34      983.84     15.54 o 
  -2   3   4      169.38      169.64      8.28 o 
  -1   3   4      771.99      890.02     14.88 o 
   0   3   4      501.70      426.39      8.72 o 
  -3   4   4      539.05      498.28      9.86 o 
  -2   4   4       22.53       31.04      4.08 o 
  -1   4   4      220.30      251.76      6.82 o 
   0   4   4       18.03       23.15      4.33 o 
  -4   5   4      887.14      933.04     13.60 o 
  -3   5   4      794.07      755.08     17.06 o 
  -2   5   4     4000.24     4096.73     62.29 o 
  -1   5   4      427.30      453.50      7.84 o 
   0   5   4      781.39      728.40     10.08 o 
  -5   6   4      832.96      848.54      8.80 o 
  -4   6   4      677.15      577.21     11.76 o 
  -3   6   4     6854.38     7184.31     83.45 o 
  -2   6   4       71.36       97.81      4.81 o 
  -1   6   4      129.54      144.22      4.58 o 
   0   6   4      901.25      943.43     10.88 o 
  -6   7   4     2080.73     2112.69     43.60 o 
  -5   7   4      121.39      138.20      6.17 o 
  -4   7   4        1.94        4.21      1.65 o 
  -3   7   4     1942.80     1984.16     19.14 o 
  -2   7   4        7.78        7.56      2.29 o 
  -1   7   4      161.47      162.67      7.51 o 
   0   7   4      820.74      877.58     22.43 o 
  -7   8   4     1083.53     1070.87     20.72 o 
  -6   8   4       18.80       18.62      2.77 o 
  -5   8   4     1091.14     1077.03     26.27 o 
  -4   8   4      156.12      151.02      6.66 o 
  -3   8   4      454.86      451.24     14.02 o 
  -2   8   4        2.33        3.82      2.16 o 
  -1   8   4       98.09       87.97      9.10 o 
   0   8   4     1282.17     1374.31     25.53 o 
  -8   9   4      182.29      182.36      9.43 o 
  -7   9   4     1274.34     1271.06     22.12 o 
  -6   9   4      362.06      351.32      8.84 o 
  -5   9   4       85.39       87.33      6.66 o 
  -4   9   4     5328.87     5353.12     83.93 o 
  -3   9   4      110.98      128.51      7.22 o 
  -2   9   4      137.05      137.18      9.09 o 
  -1   9   4      351.63      370.73     10.65 o 
   0   9   4       15.02       14.56      3.45 o 
  -9  10   4       27.64       27.19      3.86 o 
  -8  10   4       74.84       62.42      6.88 o 
  -7  10   4     1835.92     1882.02     22.32 o 
  -6  10   4     5440.22     5778.38     67.39 o 
  -5  10   4        1.25        6.98      2.01 o 
  -4  10   4      180.93      171.83      6.80 o 
  -3  10   4      364.65      331.18      8.24 o 
  -2  10   4      954.01      886.74     22.68 o 
  -1  10   4      211.32      158.53     10.90 o 
   0  10   4      281.21      253.57     11.16 o 
 -10  11   4     1629.32     1690.71     37.13 o 
  -9  11   4      436.66      404.92     13.13 o 
  -8  11   4       97.29      101.60      8.87 o 
  -7  11   4      264.85      254.03     10.78 o 
  -6  11   4      152.43      150.42      9.56 o 
  -5  11   4       64.59       58.59      6.77 o 
  -4  11   4      207.30      206.31      9.26 o 
  -3  11   4       30.01       22.90      4.41 o 
  -2  11   4       54.43       61.72      7.00 o 
  -1  11   4       33.44       30.04      5.71 o 
   0  11   4      321.26      277.89     13.23 o 
 -11  12   4       57.38       51.31      6.94 o 
 -10  12   4       58.49       66.03     15.21 o 
  -9  12   4        2.69        9.68      3.46 o 
  -8  12   4        0.26        7.65      3.27 o 
  -7  12   4      924.52      978.38     22.37 o 
  -6  12   4        0.02        9.34      3.20 o 
  -5  12   4        6.94       11.71      3.43 o 
  -4  12   4      320.38      324.26     11.75 o 
  -3  12   4      428.85      447.84     20.12 o 
  -2  12   4      180.71      176.41     11.14 o 
  -1  12   4        0.06        8.18      3.43 o 
   0  12   4        0.76        5.92      3.82 o 
 -12  13   4        3.53       11.84      5.68 o 
 -11  13   4        2.50        8.37      4.83 o 
 -10  13   4      184.93      231.23     49.24 o 
  -9  13   4       37.78       42.11      8.52 o 
  -8  13   4      337.06      338.58     11.97 o 
  -7  13   4     1149.30     1195.82     36.47 o 
  -6  13   4       26.79       19.67      4.34 o 
  -5  13   4     1587.50     1795.12     36.62 o 
  -4  13   4      122.06      117.48     10.48 o 
  -3  13   4      111.37       84.27     11.87 o 
  -2  13   4      940.84      964.93     39.97 o 
  -1  13   4       38.80       25.79      5.92 o 
   0  13   4        1.06        5.09      3.30 o 
 -13  14   4      161.70      175.29     19.19 o 
 -12  14   4        0.06       10.52      5.17 o 
 -11  14   4       68.47       64.59     12.61 o 
 -10  14   4      229.34      232.65     15.19 o 
  -9  14   4      343.90      323.02     18.69 o 
  -8  14   4       54.99       59.70      7.79 o 
  -7  14   4        0.06        9.49      3.83 o 
  -6  14   4      235.72      225.67     14.21 o 
  -5  14   4       22.36       20.94      3.96 o 
  -4  14   4      117.27      110.94     15.09 o 
  -3  14   4       28.80       27.84      5.18 o 
  -2  14   4      380.18      366.42     24.44 o 
  -1  14   4        0.29        4.20      6.13 o 
   0  14   4       53.52       76.21     27.88 o 
 -14  15   4      239.67      227.86     15.97 o 
 -13  15   4        0.21        8.56      3.57 o 
 -12  15   4       13.78       16.20      6.21 o 
 -11  15   4       10.21       13.71      4.37 o 
 -10  15   4       38.97       34.86     10.00 o 
  -9  15   4        6.25       21.20      5.80 o 
  -8  15   4      277.85      319.14     29.63 o 
  -7  15   4       83.55       76.74     12.78 o 
  -6  15   4       13.94       11.54      3.77 o 
  -5  15   4      163.80      154.36     19.77 o 
  -4  15   4       27.67       30.88      7.17 o 
  -3  15   4       10.93       14.05      3.23 o 
  -2  15   4        1.14        8.80      3.49 o 
  -1  15   4       43.93       34.99      9.63 o 
 -13  16   4       47.10       39.33     10.08 o 
 -12  16   4       24.09       21.05      8.59 o 
 -11  16   4      133.99      120.29     20.06 o 
 -10  16   4       86.88       84.37     13.71 o 
  -9  16   4       17.45       19.28     10.01 o 
  -8  16   4      316.16      299.03     38.84 o 
  -7  16   4        3.79        9.61      3.18 o 
  -6  16   4       82.29       70.17     10.80 o 
  -5  16   4      849.13      983.06     23.11 o 
  -4  16   4        2.87        7.22      2.91 o 
  -3  16   4       10.15       12.06      4.01 o 
  -9  17   4      141.59      123.99     28.45 o 
  -8  17   4       18.35       11.55      6.58 o 
   0   1   5      491.88      489.28     13.42 o 
  -1   2   5     5461.03     5828.90     80.11 o 
   0   2   5      484.47      491.84     12.81 o 
  -2   3   5     3690.37     3734.22     65.62 o 
  -1   3   5      227.58      221.47      7.42 o 
   0   3   5     4712.95     4929.98     68.40 o 
  -3   4   5      494.98      579.30     12.14 o 
  -2   4   5     2939.04     3111.73     44.82 o 
  -1   4   5      105.10      126.74      8.01 o 
   0   4   5       72.53       90.34      6.83 o 
  -4   5   5      816.08      794.97     14.02 o 
  -3   5   5     1650.36     1773.16     27.76 o 
  -2   5   5     6397.37     6326.06    104.04 o 
  -1   5   5       75.56       75.01      5.91 o 
   0   5   5     3939.73     4112.56     58.11 o 
  -5   6   5      378.67      341.93      6.82 o 
  -4   6   5       67.11       66.43      7.83 o 
  -3   6   5      200.77      209.79      6.24 o 
  -2   6   5      818.89      839.21     13.27 o 
  -1   6   5        2.33        6.93      2.96 o 
   0   6   5       52.14       45.57      5.81 o 
  -6   7   5      423.78      436.59     12.55 o 
  -5   7   5       21.61       17.14      3.01 o 
  -4   7   5      158.70      175.08      8.39 o 
  -3   7   5      153.56      169.43     17.04 o 
  -2   7   5        1.54        9.17      2.39 o 
  -1   7   5      240.36      253.54      9.52 o 
   0   7   5      517.35      513.79     11.00 o 
  -7   8   5       12.67       14.70      2.92 o 
  -6   8   5        3.95        7.69      2.81 o 
  -5   8   5       42.90       37.29      3.75 o 
  -4   8   5     1264.31     1259.18     22.67 o 
  -3   8   5      775.97      789.40     17.05 o 
  -2   8   5      832.76      856.80     18.17 o 
  -1   8   5       54.36       72.21      6.92 o 
   0   8   5     3147.26     3175.21     49.23 o 
  -8   9   5     1716.25     1769.19     19.74 o 
  -7   9   5       58.90       43.88      6.77 o 
  -6   9   5       17.11       21.51      3.44 o 
  -5   9   5      545.60      520.86     12.31 o 
  -4   9   5      117.48      134.45      7.44 o 
  -3   9   5     1591.59     1612.65     27.46 o 
  -2   9   5      141.24      135.15     12.22 o 
  -1   9   5      607.21      590.85     12.45 o 
   0   9   5       59.78       61.80      8.21 o 
  -9  10   5        0.34        6.03      2.26 o 
  -8  10   5        1.52        9.99      2.84 o 
  -7  10   5      678.26      693.61     19.22 o 
  -6  10   5      628.65      661.55     14.23 o 
  -5  10   5       12.40       13.33      3.10 o 
  -4  10   5      526.78      533.74      7.88 o 
  -3  10   5     2262.31     2314.59     59.00 o 
  -2  10   5       44.00       30.42      4.53 o 
  -1  10   5       89.96       92.96     11.54 o 
   0  10   5      128.38      125.14      9.55 o 
 -10  11   5       11.14       12.94      3.41 o 
  -9  11   5      245.64      242.68     11.50 o 
  -8  11   5      555.40      571.76     16.03 o 
  -7  11   5       49.75       40.13      5.56 o 
  -6  11   5       29.47       23.84      4.32 o 
  -5  11   5      418.90      412.50     14.91 o 
  -4  11   5      174.56      158.64     12.01 o 
  -3  11   5     1351.05     1347.75     36.44 o 
  -2  11   5      186.96      204.70     10.05 o 
  -1  11   5      475.39      481.23     19.35 o 
   0  11   5     1034.18     1025.50     22.39 o 
 -11  12   5       54.70       54.03      7.76 o 
 -10  12   5      372.66      369.36     16.85 o 
  -9  12   5       35.06       45.84      8.37 o 
  -8  12   5      138.05      137.21     13.32 o 
  -7  12   5      125.43      101.37     15.00 o 
  -6  12   5       71.69       58.04      8.71 o 
  -5  12   5       23.44       24.10      4.02 o 
  -4  12   5        3.63        9.62      3.29 o 
  -3  12   5      513.00      485.36     17.56 o 
  -2  12   5       27.32       14.89      4.36 o 
  -1  12   5       76.17       70.46      9.08 o 
   0  12   5      579.79      575.35     18.56 o 
 -12  13   5       96.63       73.84     16.94 o 
 -11  13   5      169.20      161.04     18.88 o 
 -10  13   5      788.32      866.30     27.47 o 
  -9  13   5      805.93      762.18     39.58 o 
  -8  13   5       92.44       72.13     10.43 o 
  -7  13   5      259.60      224.35     15.17 o 
  -6  13   5        5.20       13.22      3.61 o 
  -5  13   5        8.98       11.82      3.35 o 
  -4  13   5       40.83       38.04      6.59 o 
  -3  13   5        2.54        9.85      3.73 o 
  -2  13   5       66.45       51.66      8.74 o 
  -1  13   5      107.65       94.42     13.11 o 
   0  13   5      195.23      172.29     22.15 o 
 -13  14   5        5.69       12.08      5.28 o 
 -12  14   5       30.60       29.35      6.69 o 
 -11  14   5      354.87      338.03     26.25 o 
 -10  14   5       58.37       60.57     12.09 o 
  -9  14   5       39.97       40.62      8.58 o 
  -8  14   5      256.41      286.03     27.13 o 
  -7  14   5      122.19       92.19     14.16 o 
  -6  14   5      115.06       99.22     16.24 o 
  -5  14   5      461.67      502.06     22.71 o 
  -4  14   5       89.20       67.94      9.83 o 
  -3  14   5      265.29      250.02     20.00 o 
  -2  14   5       86.43       89.38     12.19 o 
  -1  14   5      127.78      114.18     16.33 o 
   0  14   5        2.72       10.05      5.21 o 
 -13  15   5       10.21       16.51      6.34 o 
 -12  15   5      117.83      114.36     17.64 o 
 -11  15   5      101.38       82.65     11.42 o 
 -10  15   5        4.91       11.55      6.89 o 
  -9  15   5       10.75       16.99      8.01 o 
  -8  15   5      136.15      119.05     19.99 o 
  -7  15   5       23.02       14.13      4.76 o 
  -6  15   5       26.94       28.81      7.28 o 
  -5  15   5        1.31        7.50      3.76 o 
  -4  15   5      234.52      238.51     21.21 o 
  -3  15   5       34.36       24.97      5.34 o 
  -2  15   5       96.78       85.91     14.47 o 
 -12  16   5       79.33       59.72     16.78 o 
 -11  16   5       22.18       16.69      7.00 o 
 -10  16   5      901.80      986.06     54.32 o 
  -9  16   5       52.87       44.35      9.79 o 
  -8  16   5        6.51       16.29      5.98 o 
  -7  16   5      226.55      228.44     18.60 o 
  -6  16   5        9.28       10.66      4.52 o 
  -5  16   5       52.21       44.93     10.61 o 
  -4  16   5       39.81       31.61      9.47 o 
   0   0   6    11445.67    11839.57    262.00 o 
   0   1   6       19.51       16.92      5.35 o 
  -1   2   6      162.13      142.54      9.10 o 
   0   2   6      558.62      601.53     14.35 o 
  -2   3   6        1.69       10.09      4.30 o 
  -1   3   6       68.96       45.88      6.91 o 
   0   3   6      821.57      726.55     17.75 o 
  -3   4   6     1725.95     1732.54     25.06 o 
  -2   4   6       43.37       36.57      5.85 o 
  -1   4   6       16.38       22.17      5.49 o 
   0   4   6      197.34      185.54      8.76 o 
  -4   5   6        0.55        9.75      3.59 o 
  -3   5   6      145.30      141.54     12.38 o 
  -2   5   6     2243.54     2290.38     35.26 o 
  -1   5   6       30.79       54.50     11.72 o 
   0   5   6      126.17      148.39     19.30 o 
  -5   6   6       58.68       70.14     10.69 o 
  -4   6   6      383.51      368.53     12.50 o 
  -3   6   6     1627.08     1652.23     41.21 o 
  -2   6   6       26.23       23.47      3.93 o 
  -1   6   6      149.06      150.64      8.23 o 
   0   6   6      137.29      136.22      8.46 o 
  -6   7   6      749.59      755.91     17.30 o 
  -5   7   6       30.19       27.75      4.89 o 
  -4   7   6       26.41       25.02      3.93 o 
  -3   7   6     1223.61     1282.72     28.54 o 
  -2   7   6        1.33        8.11      2.74 o 
  -1   7   6      505.42      492.53     17.02 o 
   0   7   6      190.43      208.73      9.74 o 
  -7   8   6      623.36      644.77     10.32 o 
  -6   8   6       38.52       46.31      4.80 o 
  -5   8   6     1276.68     1268.56     21.77 o 
  -4   8   6      143.71      140.76     17.61 o 
  -3   8   6        5.30       18.91      4.66 o 
  -2   8   6       31.78       21.11      4.32 o 
  -1   8   6       72.98       90.98      8.27 o 
   0   8   6      447.12      429.78      9.41 o 
  -8   9   6       27.41       25.41      4.09 o 
  -7   9   6      268.83      282.28     11.26 o 
  -6   9   6       28.24       27.66      4.56 o 
  -5   9   6        1.46        7.08      2.70 o 
  -4   9   6     1039.17     1088.51     18.23 o 
  -3   9   6      552.16      600.95      9.05 o 
  -2   9   6      131.44      136.83     17.58 o 
  -1   9   6      411.17      419.20     13.25 o 
   0   9   6        1.60        9.83      3.44 o 
  -9  10   6      242.29      261.72     13.56 o 
  -8  10   6        6.83       10.91      3.13 o 
  -7  10   6      525.60      521.94     15.72 o 
  -6  10   6     2478.22     2567.95     57.78 o 
  -5  10   6        6.52        7.79      2.57 o 
  -4  10   6       26.38       27.73      4.43 o 
  -3  10   6      229.64      230.44     12.62 o 
  -2  10   6      323.75      383.05     40.68 o 
  -1  10   6        2.59        7.24      3.21 o 
   0  10   6      133.96      114.82     17.15 o 
 -10  11   6     1008.93     1072.18     25.89 o 
  -9  11   6      183.61      185.50     12.37 o 
  -8  11   6      147.06      152.04     10.93 o 
  -7  11   6       32.00       24.66      5.16 o 
  -6  11   6       11.19       22.03      4.73 o 
  -5  11   6      274.25      268.98     10.76 o 
  -4  11   6        9.70        8.54      4.17 o 
  -3  11   6       30.44       17.34      5.02 o 
  -2  11   6       29.44       30.09      5.11 o 
  -1  11   6        2.63       11.58      3.41 o 
   0  11   6      391.17      440.29     29.35 o 
 -11  12   6      118.86      146.46     21.54 o 
 -10  12   6      142.64      196.33     38.63 o 
  -9  12   6       39.16       42.26      6.83 o 
  -8  12   6       41.86       45.44      7.47 o 
  -7  12   6      523.01      506.70     16.26 o 
  -6  12   6       24.68       15.31      4.94 o 
  -5  12   6       12.85       10.02      4.41 o 
  -4  12   6      158.48      147.37     12.94 o 
  -3  12   6       64.75       57.33      8.71 o 
  -2  12   6        3.23       10.38      3.31 o 
  -1  12   6        0.04        7.25      3.48 o 
   0  12   6       68.57       60.11      9.80 o 
 -12  13   6       74.73       63.70     12.04 o 
 -11  13   6        0.03       14.04      4.64 o 
 -10  13   6      186.66      175.36     16.46 o 
  -9  13   6       26.87       23.44      5.87 o 
  -8  13   6      391.62      385.95     25.21 o 
  -7  13   6      128.42      110.06     17.33 o 
  -6  13   6       86.55       57.96     14.65 o 
  -5  13   6      611.08      600.81     24.08 o 
  -4  13   6       54.86       35.37      5.55 o 
  -3  13   6      247.01      249.81     16.94 o 
  -2  13   6     1106.40     1245.34     46.00 o 
  -1  13   6        2.40        9.20      4.15 o 
   0  13   6        1.99       14.06      5.02 o 
 -13  14   6      381.04      401.99     15.82 o 
 -12  14   6      122.09       96.78     18.34 o 
 -11  14   6        3.99       13.69      7.17 o 
 -10  14   6       74.20       47.73     11.25 o 
  -9  14   6      288.00      240.61     25.49 o 
  -8  14   6        4.71        6.74      4.82 o 
  -7  14   6       13.54       10.72      4.66 o 
  -6  14   6       85.54       61.93      9.53 o 
  -5  14   6       86.98       70.76     10.72 o 
  -4  14   6       45.15       48.97      7.51 o 
  -3  14   6        2.94        9.74      3.00 o 
  -2  14   6      178.36      152.23     19.50 o 
  -1  14   6       75.08       71.71     13.50 o 
   0  14   6      108.67       87.08     17.70 o 
 -12  15   6        1.30       18.99      6.33 o 
 -11  15   6       23.08       27.20      8.56 o 
 -10  15   6      145.08      152.28     36.22 o 
  -9  15   6       10.10       16.49      8.71 o 
  -8  15   6      232.36      246.88     30.67 o 
  -7  15   6       83.60       52.31     12.60 o 
  -6  15   6        2.00        9.86      3.86 o 
  -5  15   6      153.16      132.25     18.75 o 
  -4  15   6        3.58        9.08      5.31 o 
  -3  15   6       76.07       59.17     12.24 o 
 -10  16   6      116.48      111.16     31.46 o 
  -9  16   6        4.73        6.83      5.90 o 
  -8  16   6      103.20       67.57     15.63 o 
  -7  16   6       28.78       18.56      6.70 o 
  -6  16   6       16.37       14.34      4.95 o 
   0   1   7       31.01       26.47      5.98 o 
  -1   2   7      173.03      173.44      8.91 o 
   0   2   7      300.20      246.83      8.48 o 
  -2   3   7     1389.38     1401.75     19.12 o 
  -1   3   7      695.88      664.58     15.90 o 
   0   3   7        0.03        6.98      5.22 o 
  -3   4   7      766.73      701.96     25.43 o 
  -2   4   7      864.95      835.91     26.41 o 
  -1   4   7        3.23        7.01      4.31 o 
   0   4   7      228.83      253.61     12.15 o 
  -4   5   7      855.89      948.69     29.21 o 
  -3   5   7       75.39       68.66     10.39 o 
  -2   5   7     1016.54      956.20     32.88 o 
  -1   5   7      714.21      761.96     27.94 o 
   0   5   7     1217.18     1187.91     27.73 o 
  -5   6   7     1241.70     1280.79     29.08 o 
  -4   6   7      241.23      222.20      9.27 o 
  -3   6   7       76.49       92.03     12.73 o 
  -2   6   7      438.68      440.68     13.19 o 
  -1   6   7       43.83       43.53      8.61 o 
   0   6   7      140.81      141.30      6.73 o 
  -6   7   7      562.33      579.32     13.53 o 
  -5   7   7      461.13      507.81     13.32 o 
  -4   7   7       17.95       24.18      4.32 o 
  -3   7   7      156.82      158.24      7.25 o 
  -2   7   7      286.86      280.06      9.75 o 
  -1   7   7      185.71      202.95      8.24 o 
   0   7   7      880.40      932.96     23.33 o 
  -7   8   7      285.81      291.74     11.74 o 
  -6   8   7       37.63       43.22      5.36 o 
  -5   8   7     2830.36     2738.09     37.76 o 
  -4   8   7        0.16        7.11      2.84 o 
  -3   8   7      824.88      828.39     13.44 o 
  -2   8   7     1547.19     1586.53     26.55 o 
  -1   8   7      437.18      441.12     14.76 o 
   0   8   7     1092.23     1112.85     26.67 o 
  -8   9   7       13.22       20.55      3.47 o 
  -7   9   7      190.73      196.11     11.18 o 
  -6   9   7        0.89        7.84      3.97 o 
  -5   9   7       20.43       21.15      4.50 o 
  -4   9   7        0.89       10.88      3.40 o 
  -3   9   7      239.32      252.30     23.03 o 
  -2   9   7      391.36      387.95     14.71 o 
  -1   9   7      337.93      372.16     13.29 o 
   0   9   7      269.80      285.73     12.43 o 
  -9  10   7        2.05        6.13      3.28 o 
  -8  10   7        1.96       14.51      3.84 o 
  -7  10   7      716.12      760.39     18.43 o 
  -6  10   7       12.56       15.66      4.30 o 
  -5  10   7      251.49      261.60     11.76 o 
  -4  10   7       46.07       46.39      6.34 o 
  -3  10   7      177.87      208.82     10.83 o 
  -2  10   7       61.71       61.82      9.26 o 
  -1  10   7        1.35       17.45      4.90 o 
   0  10   7      500.13      503.75     21.87 o 
 -10  11   7       39.91       33.53      5.96 o 
  -9  11   7        0.43       11.40      4.95 o 
  -8  11   7      613.75      672.86     20.24 o 
  -7  11   7      126.96      127.81     11.18 o 
  -6  11   7      616.17      657.80     22.08 o 
  -5  11   7      869.49      918.28     32.96 o 
  -4  11   7      511.00      503.82     20.70 o 
  -3  11   7      313.61      321.55     12.76 o 
  -2  11   7      514.82      531.34     17.19 o 
  -1  11   7       77.46       69.64     15.21 o 
   0  11   7      218.78      231.35     39.50 o 
 -11  12   7       22.19       17.02      5.17 o 
 -10  12   7        2.56        9.40      4.51 o 
  -9  12   7      117.46      108.47     13.80 o 
  -8  12   7       15.29       14.70      5.28 o 
  -7  12   7       81.27       69.52     10.71 o 
  -6  12   7        0.81       10.30      3.69 o 
  -5  12   7      319.81      336.59     21.99 o 
  -4  12   7        3.32        7.31      3.84 o 
  -3  12   7      398.21      393.62     22.43 o 
  -2  12   7       53.92       40.08      7.28 o 
  -1  12   7       67.91       65.28     11.23 o 
   0  12   7       69.65       55.43     11.12 o 
 -12  13   7      176.11      199.69     25.21 o 
 -11  13   7      297.48      358.84     81.28 o 
 -10  13   7      195.68      197.21     25.42 o 
  -9  13   7      634.02      627.24     33.12 o 
  -8  13   7       73.39       58.76      9.34 o 
  -7  13   7      338.19      362.92     23.91 o 
  -6  13   7        1.49        8.85      6.01 o 
  -5  13   7       11.14        9.54      4.51 o 
  -4  13   7      209.65      209.26     21.37 o 
  -3  13   7       14.12       14.52      4.33 o 
  -2  13   7       38.59       36.21      5.75 o 
  -1  13   7        6.68       15.03      5.33 o 
   0  13   7       99.16       88.30     15.16 o 
 -13  14   7       52.96       52.11     16.31 o 
 -12  14   7       71.87       66.32     11.19 o 
 -11  14   7      100.63       77.93     24.94 o 
 -10  14   7        0.51       11.99      4.82 o 
  -9  14   7       64.62       55.86     13.49 o 
  -8  14   7      312.41      294.73     16.64 o 
  -7  14   7       42.85       38.52      7.19 o 
  -6  14   7      232.61      243.25     22.24 o 
  -5  14   7      374.13      376.66     17.57 o 
  -4  14   7      576.09      650.11     27.95 o 
  -3  14   7      145.38      134.19     17.94 o 
  -2  14   7        0.85        7.90      3.56 o 
  -1  14   7        0.13       10.70      6.15 o 
 -11  15   7       22.64       23.12      8.09 o 
 -10  15   7      195.25      205.65     26.75 o 
  -9  15   7        5.40       14.65      7.79 o 
  -8  15   7      139.61      121.61     24.88 o 
  -7  15   7       54.28       46.25      7.85 o 
  -6  15   7      419.99      453.80     23.14 o 
  -5  15   7       96.84       90.32     11.35 o 
  -4  15   7      109.20       68.64     16.09 o 
   0   0   8    13923.88    14515.13    829.86 o 
   0   1   8        0.60       24.89      7.56 o 
  -1   2   8      824.84      868.03     30.91 o 
   0   2   8       58.90       74.92     10.08 o 
  -2   3   8       50.94       65.11      7.82 o 
  -1   3   8      994.80     1058.76     26.83 o 
   0   3   8     2030.82     2108.71     45.42 o 
  -3   4   8     1439.47     1601.76     36.27 o 
  -2   4   8        8.41       17.67      4.95 o 
  -1   4   8      425.76      463.98     15.75 o 
   0   4   8       13.61       19.26      5.92 o 
  -4   5   8       24.21       38.59      5.72 o 
  -3   5   8      363.72      342.89     18.53 o 
  -2   5   8      354.55      346.25     19.46 o 
  -1   5   8       12.39       14.58      6.03 o 
   0   5   8       24.53       30.20      5.78 o 
  -5   6   8        7.83        8.68      4.12 o 
  -4   6   8      375.57      422.90     11.77 o 
  -3   6   8      140.97      147.11     15.80 o 
  -2   6   8      144.42      169.97     19.58 o 
  -1   6   8       46.73       68.93     11.01 o 
   0   6   8        0.98        6.56      4.34 o 
  -6   7   8      194.40      195.46     10.41 o 
  -5   7   8      436.38      408.98     12.59 o 
  -4   7   8        0.64        8.69      3.52 o 
  -3   7   8      278.24      299.35      7.92 o 
  -2   7   8      145.99      152.17      8.99 o 
  -1   7   8      993.07     1009.11     25.33 o 
   0   7   8      221.79      211.78      9.59 o 
  -7   8   8      173.44      197.36     12.26 o 
  -6   8   8      402.90      358.08     14.58 o 
  -5   8   8      723.90      731.92     20.88 o 
  -4   8   8       18.51       12.84      5.86 o 
  -3   8   8       11.37       17.99      3.98 o 
  -2   8   8      503.93      443.17     14.45 o 
  -1   8   8        0.37       10.43      4.77 o 
   0   8   8       31.43       38.32      7.35 o 
  -8   9   8        5.42        8.11      4.21 o 
  -7   9   8      109.89       98.02     10.48 o 
  -6   9   8        1.40        4.08      3.35 o 
  -5   9   8      125.64      126.40     14.66 o 
  -4   9   8        3.51        9.80      3.38 o 
  -3   9   8      230.14      237.48     24.63 o 
  -2   9   8      241.33      261.71     11.18 o 
  -1   9   8      153.07      142.77     12.39 o 
   0   9   8        2.16       15.34      7.07 o 
  -9  10   8      287.59      283.26     17.08 o 
  -8  10   8       39.71       42.94      6.39 o 
  -7  10   8       60.64       45.62      6.96 o 
  -6  10   8      654.64      691.39     25.30 o 
  -5  10   8      282.54      289.84     14.58 o 
  -4  10   8        0.66        9.56      3.76 o 
  -3  10   8       42.40       38.56      6.11 o 
  -2  10   8      389.82      434.89     24.96 o 
  -1  10   8      368.25      355.78     19.63 o 
   0  10   8        9.81       12.75      4.20 o 
 -10  11   8      823.99      836.19     36.27 o 
  -9  11   8        0.56        9.21      3.62 o 
  -8  11   8      271.66      274.95     19.33 o 
  -7  11   8        0.14        7.03      3.47 o 
  -6  11   8       22.81       19.28      4.82 o 
  -5  11   8      575.23      583.51     29.11 o 
  -4  11   8      185.73      179.22     15.50 o 
  -3  11   8       10.98        9.52      3.93 o 
  -2  11   8       52.78       43.02     10.71 o 
  -1  11   8        0.39       13.95      3.10 o 
   0  11   8      121.28      135.24     19.24 o 
 -11  12   8      201.17      254.74     54.05 o 
 -10  12   8      164.49      154.05     20.49 o 
  -9  12   8        9.77       13.06      5.14 o 
  -8  12   8      262.83      269.44     21.72 o 
  -7  12   8       87.16       72.34     11.43 o 
  -6  12   8       81.76       61.23      8.48 o 
  -5  12   8        9.50       20.53      6.64 o 
  -4  12   8        6.53       19.17      4.91 o 
  -3  12   8        0.90        9.22      3.35 o 
  -2  12   8        7.92       10.13      3.55 o 
  -1  12   8       37.47       29.45      6.97 o 
   0  12   8       23.13       23.27      5.52 o 
 -12  13   8       83.03       73.55     16.96 o 
 -11  13   8       65.06      103.56     31.94 o 
 -10  13   8       20.41       22.00      6.24 o 
  -9  13   8       40.32       26.94      8.38 o 
  -8  13   8      195.37      192.27     22.62 o 
  -7  13   8        1.29        5.99      4.17 o 
  -6  13   8       19.46       22.78      6.57 o 
  -5  13   8      204.59      188.80     24.91 o 
  -4  13   8      111.96       87.19     13.56 o 
  -3  13   8       19.26       20.21      4.69 o 
  -2  13   8      679.27      774.82     35.87 o 
  -1  13   8       27.04       24.00      5.57 o 
   0  13   8        8.53        1.48      4.93 o 
 -11  14   8        2.03       12.84      6.44 o 
 -10  14   8       26.27       20.36      6.81 o 
  -9  14   8      302.76      347.62     40.42 o 
  -8  14   8        7.11       19.08      5.83 o 
  -7  14   8       22.72       27.57      6.75 o 
  -6  14   8       12.85       14.62      5.33 o 
  -5  14   8       95.84       79.51     14.65 o 
  -4  14   8        2.87        9.77      4.24 o 
  -3  14   8       31.80       27.61      7.80 o 
  -8  15   8      260.93      320.09     34.34 o 
  -7  15   8       11.41       14.82      5.56 o 
   0   1   9      550.02      582.68     23.51 o 
  -1   2   9       11.46       27.00      6.15 o 
   0   2   9       21.61       19.51      5.81 o 
  -2   3   9      986.24      906.68     23.56 o 
  -1   3   9       78.07       86.62     11.60 o 
   0   3   9      604.71      588.74     21.20 o 
  -3   4   9      272.99      278.44     17.60 o 
  -2   4   9      408.62      417.79     12.42 o 
  -1   4   9        0.37       10.53      6.64 o 
   0   4   9      203.31      222.73     12.76 o 
  -4   5   9     1278.03     1232.40     33.80 o 
  -3   5   9       31.96       41.93      7.31 o 
  -2   5   9     2321.15     2274.94     45.52 o 
  -1   5   9      306.33      332.57     16.92 o 
   0   5   9      445.29      441.39     19.57 o 
  -5   6   9       14.51       22.72      4.66 o 
  -4   6   9      344.08      323.94     13.52 o 
  -3   6   9       65.75       56.27      8.28 o 
  -2   6   9      779.74      784.36     30.81 o 
  -1   6   9       42.25       56.80      8.93 o 
   0   6   9      103.89       81.09     11.89 o 
  -6   7   9      572.70      582.85     18.04 o 
  -5   7   9        9.61       14.41      3.64 o 
  -4   7   9       45.83       47.05      6.32 o 
  -3   7   9        7.30       12.08      3.56 o 
  -2   7   9      161.75      134.80     11.65 o 
  -1   7   9      209.55      191.97     10.93 o 
   0   7   9       99.35      114.13     11.86 o 
  -7   8   9      410.79      374.39     17.97 o 
  -6   8   9      326.11      325.76     35.50 o 
  -5   8   9      865.73      861.67     21.32 o 
  -4   8   9       11.03       16.53      4.46 o 
  -3   8   9      179.97      183.10     12.86 o 
  -2   8   9     1200.54     1301.90     32.68 o 
  -1   8   9       30.87       38.74      6.29 o 
   0   8   9      660.47      689.74     19.66 o 
  -8   9   9       29.82       28.63      5.11 o 
  -7   9   9       37.63       24.09      4.75 o 
  -6   9   9      302.81      276.14     13.72 o 
  -5   9   9       48.70       61.84      8.74 o 
  -4   9   9      121.88      146.34     20.82 o 
  -3   9   9       90.49       90.24      9.64 o 
  -2   9   9       23.77       15.59      4.26 o 
  -1   9   9       15.31       14.48      4.07 o 
   0   9   9       80.53       99.49     10.91 o 
  -9  10   9       97.92       84.07     11.06 o 
  -8  10   9       29.56       35.20      5.98 o 
  -7  10   9      315.39      334.50     18.70 o 
  -6  10   9       12.04       13.62      4.79 o 
  -5  10   9       20.75       19.78      3.74 o 
  -4  10   9      262.17      256.78     19.73 o 
  -3  10   9       18.23       17.19      4.32 o 
  -2  10   9       10.71       20.76      5.52 o 
  -1  10   9       41.83       42.46      6.45 o 
   0  10   9       79.25       62.91     12.62 o 
 -10  11   9       73.33       62.09     11.80 o 
  -9  11   9      190.53      160.92     15.46 o 
  -8  11   9      549.21      590.81     23.58 o 
  -7  11   9        0.21        8.11      3.78 o 
  -6  11   9      236.37      217.12     14.96 o 
  -5  11   9     1588.83     1644.31     49.04 o 
  -4  11   9      107.70       92.34     15.39 o 
  -3  11   9      220.55      261.21     59.23 o 
  -2  11   9      183.00      206.41     32.18 o 
  -1  11   9      334.01      329.91     26.07 o 
   0  11   9      141.37      172.29     31.96 o 
 -11  12   9       34.18       42.37     13.24 o 
 -10  12   9      139.78      128.98     19.82 o 
  -9  12   9       19.19       24.64      6.28 o 
  -8  12   9      142.48      127.62     18.45 o 
  -7  12   9       30.00       24.98      7.96 o 
  -6  12   9        0.32        7.77      4.15 o 
  -5  12   9        6.93        9.14      5.56 o 
  -4  12   9        0.74       16.28      5.33 o 
  -3  12   9      324.76      353.56     21.89 o 
  -2  12   9       83.43       50.25      9.89 o 
  -1  12   9        4.19       14.04      5.61 o 
   0  12   9       51.71       32.47      6.58 o 
 -11  13   9      121.21       80.35     17.76 o 
 -10  13   9      193.17      213.91     18.73 o 
  -9  13   9      164.60      131.71     31.26 o 
  -8  13   9      232.84      215.87     25.03 o 
  -7  13   9      119.28       74.72     19.12 o 
  -6  13   9      172.00      195.50     21.59 o 
  -5  13   9       11.48       18.33      5.71 o 
  -4  13   9       66.86       55.47      8.43 o 
  -3  13   9       20.12       20.02      5.16 o 
  -2  13   9        1.08       12.48      4.80 o 
  -9  14   9      234.23      259.78     27.76 o 
  -8  14   9      254.25      241.46     29.87 o 
  -7  14   9      331.04      329.69     30.65 o 
  -6  14   9       32.24       27.43      7.47 o 
  -5  14   9      502.99      538.58     23.62 o 
   0   0  10     9187.96     9286.88    646.53 o 
   0   1  10      237.97      258.81     15.29 o 
  -1   2  10      242.94      203.40     20.04 o 
   0   2  10       72.63       77.24     11.16 o 
  -2   3  10      740.89      764.98     24.64 o 
  -1   3  10       42.76       49.38      9.24 o 
   0   3  10      861.67      902.18     29.95 o 
  -3   4  10       23.38       31.94      6.48 o 
  -2   4  10       58.87       46.20      8.71 o 
  -1   4  10      493.11      467.10     20.15 o 
   0   4  10        4.22       15.78      5.63 o 
  -4   5  10      307.13      295.24     13.62 o 
  -3   5  10      366.99      394.71     18.82 o 
  -2   5  10      265.56      277.07     20.23 o 
  -1   5  10      215.46      210.47     21.26 o 
   0   5  10        0.12       20.55      5.99 o 
  -5   6  10      240.30      242.68     15.41 o 
  -4   6  10      194.88      214.56     15.83 o 
  -3   6  10      972.63     1005.56     30.76 o 
  -2   6  10       31.46       40.83      7.08 o 
  -1   6  10       84.97      105.61     12.58 o 
   0   6  10        2.03       24.04      5.87 o 
  -6   7  10      619.14      715.92     20.57 o 
  -5   7  10      321.48      287.87     18.36 o 
  -4   7  10       51.92       42.36     10.02 o 
  -3   7  10      122.11      127.53     12.86 o 
  -2   7  10      328.90      312.00     17.73 o 
  -1   7  10      511.01      514.46     15.69 o 
   0   7  10      427.34      409.99     16.92 o 
  -7   8  10      379.95      410.35     21.90 o 
  -6   8  10      152.20      165.75     21.02 o 
  -5   8  10      365.93      380.00     15.12 o 
  -4   8  10       60.87       44.23      7.31 o 
  -3   8  10      190.18      219.21     13.24 o 
  -2   8  10       62.47       48.25      8.03 o 
  -1   8  10        1.96        6.91      3.92 o 
   0   8  10      173.32      188.95     16.49 o 
  -8   9  10      556.83      582.76     26.74 o 
  -7   9  10      456.58      473.99     15.54 o 
  -6   9  10       18.35       17.56      5.06 o 
  -5   9  10       40.63       41.59      6.96 o 
  -4   9  10      323.99      316.77     21.69 o 
  -3   9  10        1.22       11.67      3.85 o 
  -2   9  10       67.10       64.85      7.67 o 
  -1   9  10       28.04       21.86      5.25 o 
   0   9  10        0.89        8.19      3.82 o 
  -9  10  10        9.75       19.12      4.80 o 
  -8  10  10       33.24       32.70      5.69 o 
  -7  10  10        1.49        8.02      3.41 o 
  -6  10  10      674.18      673.30     27.09 o 
  -5  10  10      371.95      423.37     25.70 o 
  -4  10  10      120.42      109.46     20.46 o 
  -3  10  10       49.00       54.51     11.97 o 
  -2  10  10      511.64      516.75     39.79 o 
  -1  10  10        0.22        8.41      4.12 o 
   0  10  10       12.80       14.31      5.31 o 
 -10  11  10      416.98      441.39     33.81 o 
  -9  11  10       21.73       22.36      4.80 o 
  -8  11  10       77.73       50.43      7.47 o 
  -7  11  10        1.84       16.21      5.07 o 
  -6  11  10       12.11       18.77      5.60 o 
  -5  11  10      379.24      426.53     31.33 o 
  -4  11  10       72.09       63.63     16.57 o 
  -3  11  10       12.35       13.90      5.67 o 
  -2  11  10      121.69      117.90     19.16 o 
  -1  11  10        7.67       17.48      5.36 o 
   0  11  10       17.99       18.06      5.97 o 
 -11  12  10       11.44       16.14     12.45 o 
 -10  12  10       76.79       70.27     13.01 o 
  -9  12  10       39.69       27.40      7.93 o 
  -8  12  10      229.88      248.35     26.66 o 
  -7  12  10        2.03       12.06      5.65 o 
  -6  12  10       25.38       34.56      8.80 o 
  -5  12  10        3.85        3.93      5.77 o 
  -4  12  10        3.33       10.88      4.76 o 
  -3  12  10       29.58       27.67      7.73 o 
  -2  12  10        1.54       14.60      5.70 o 
  -1  12  10       65.20       50.30     24.85 o 
  -9  13  10       18.76        5.84     15.51 o 
  -8  13  10       43.28       33.64      7.35 o 
  -7  13  10       79.86       69.22     14.41 o 
  -6  13  10        9.71       18.11      5.08 o 
  -5  13  10      287.95      285.79     29.80 o 
  -4  13  10      251.64      233.66     53.43 o 
   0   1  11       23.04       24.06      8.89 o 
  -1   2  11      383.39      427.53     20.41 o 
   0   2  11      154.57      147.04     14.23 o 
  -2   3  11      736.90      696.03     39.65 o 
  -1   3  11      161.39      154.92     14.66 o 
   0   3  11      130.98      113.87     13.18 o 
  -3   4  11      100.95       84.54     12.31 o 
  -2   4  11      126.67      151.84     16.59 o 
  -1   4  11       29.20       41.65     11.80 o 
   0   4  11        0.02       12.57      7.87 o 
  -4   5  11      360.59      366.02     20.53 o 
  -3   5  11       39.89       48.19      9.81 o 
  -2   5  11     1013.14     1086.30     43.24 o 
  -1   5  11       51.46       56.45      9.74 o 
   0   5  11      425.80      456.03     19.02 o 
  -5   6  11      166.98      167.43     13.74 o 
  -4   6  11      257.74      268.52     14.39 o 
  -3   6  11       81.71       62.99     10.42 o 
  -2   6  11       18.77       18.68      7.36 o 
  -1   6  11       19.38       25.78      6.07 o 
   0   6  11      148.83      210.70     33.58 o 
  -6   7  11      156.34      135.19     21.85 o 
  -5   7  11        4.41        8.58      5.08 o 
  -4   7  11        0.00       13.60      5.34 o 
  -3   7  11       36.24       36.44      5.77 o 
  -2   7  11       50.44       42.82      7.22 o 
  -1   7  11       20.87       32.10      6.83 o 
   0   7  11       12.94       12.89      6.12 o 
  -7   8  11       38.65       41.27      7.70 o 
  -6   8  11      166.17      206.45     31.87 o 
  -5   8  11      155.80      139.83     13.90 o 
  -4   8  11        3.76       14.67      5.14 o 
  -3   8  11      154.43      129.57     16.11 o 
  -2   8  11      192.74      204.11     16.87 o 
  -1   8  11        0.02       12.03      3.90 o 
   0   8  11      534.87      541.86     36.19 o 
  -8   9  11       17.53       26.03      5.33 o 
  -7   9  11       73.59       61.39      9.19 o 
  -6   9  11        2.86       13.41      5.19 o 
  -5   9  11        2.09       16.56      4.76 o 
  -4   9  11       19.83       23.08      7.37 o 
  -3   9  11       39.96       44.66      7.72 o 
  -2   9  11        0.60       14.42      4.93 o 
  -1   9  11       11.84       13.89      5.49 o 
   0   9  11       26.27       22.89      6.22 o 
  -9  10  11        2.16       12.74      5.11 o 
  -8  10  11       13.07       17.56      4.49 o 
  -7  10  11       41.96       29.84      5.06 o 
  -6  10  11      107.25       99.50     10.77 o 
  -5  10  11        1.84       18.03      5.98 o 
  -4  10  11      151.05      146.35     23.02 o 
  -3  10  11      123.09      114.66     24.82 o 
  -2  10  11       78.74       54.52     11.97 o 
  -1  10  11       30.53       32.47      8.64 o 
   0  10  11       61.04       68.48     12.28 o 
 -10  11  11       38.85       18.99      8.04 o 
  -9  11  11        7.80       12.06      6.44 o 
  -8  11  11      276.90      246.31     21.14 o 
  -7  11  11       56.78       52.58      9.03 o 
  -6  11  11        0.18       17.05     10.42 o 
  -5  11  11      210.94      207.14     20.96 o 
  -4  11  11        2.16       14.90      6.80 o 
  -3  11  11       49.55       56.56     18.15 o 
  -2  11  11      165.63      148.35     31.35 o 
  -1  11  11       81.07       93.28     29.40 o 
  -7  12  11       22.47       18.78      6.29 o 
  -6  12  11        1.10       12.99      4.79 o 
  -5  12  11        0.27       11.74      5.78 o 
   0   0  12      244.42      162.91     87.61 o 
   0   1  12       12.58       16.14      8.64 o 
  -1   2  12        8.53       27.95      9.62 o 
   0   2  12       14.30       40.47     11.13 o 
  -2   3  12      217.94      224.44     19.56 o 
  -1   3  12       44.35       50.20     10.92 o 
   0   3  12      751.01      767.60     42.23 o 
  -3   4  12       86.47       83.14     11.84 o 
  -2   4  12       24.37       23.86      8.89 o 
  -1   4  12        0.03       27.01      8.56 o 
   0   4  12        2.89       20.79      9.27 o 
  -4   5  12        4.71       13.08      8.86 o 
  -3   5  12       38.52       48.38     11.94 o 
  -2   5  12      114.33      117.20     14.76 o 
  -1   5  12        4.74        4.67      6.84 o 
   0   5  12      243.20      222.21     15.66 o 
  -5   6  12       57.12       57.47     10.28 o 
  -4   6  12      358.48      360.75     22.48 o 
  -3   6  12      248.95      256.93     18.40 o 
  -2   6  12        6.21       19.01      6.94 o 
  -1   6  12       56.18       58.95      8.66 o 
   0   6  12      382.92      374.18     26.24 o 
  -6   7  12       56.02       56.10     11.41 o 
  -5   7  12       32.13       40.92      9.27 o 
  -4   7  12        1.22       17.43      5.29 o 
  -3   7  12      447.76      467.00     24.33 o 
  -2   7  12       36.37       29.99      8.66 o 
  -1   7  12       49.72       60.68     14.48 o 
   0   7  12       45.09       41.63      7.84 o 
  -7   8  12      162.37      158.48     14.76 o 
  -6   8  12        5.10       18.86      5.45 o 
  -5   8  12      113.76      104.61     12.16 o 
  -4   8  12       56.76       50.23     11.24 o 
  -3   8  12       72.82       61.60     10.80 o 
  -2   8  12      193.62      188.71     24.60 o 
  -1   8  12        3.58        9.74      4.62 o 
   0   8  12      114.81       85.12     15.54 o 
  -8   9  12        2.79       14.75      5.72 o 
  -7   9  12      100.65       78.76     15.73 o 
  -6   9  12       98.57      101.38     14.89 o 
  -5   9  12       86.47       70.35     16.72 o 
  -4   9  12      615.41      622.82     38.64 o 
  -3   9  12      110.85      100.18     14.40 o 
  -2   9  12      101.18       73.52     14.02 o 
  -1   9  12      215.38      199.12     17.73 o 
   0   9  12        0.06        8.25      4.93 o 
  -8  10  12       44.84       40.36      8.44 o 
  -7  10  12      134.41       94.38     13.80 o 
  -6  10  12      574.17      645.51     22.89 o 
  -5  10  12       83.76       67.22     14.95 o 
  -4  10  12      121.08       92.82     15.00 o 
  -3  10  12      113.56      128.04     26.59 o 
  -2  10  12      371.68      361.20     25.55 o 
   0   1  13        1.63       17.57      9.65 o 
  -1   2  13      543.87      606.54     35.92 o 
   0   2  13      172.07      211.64     25.34 o 
  -2   3  13       96.10       97.14     15.55 o 
  -1   3  13       43.80       51.11     13.02 o 
   0   3  13        0.79       11.30      9.27 o 
  -3   4  13        0.73        9.51      9.07 o 
  -2   4  13      282.62      260.01     25.47 o 
  -1   4  13       64.85       45.09     14.24 o 
   0   4  13       37.92       34.28      9.14 o 
  -4   5  13       64.11       75.98     14.51 o 
  -3   5  13      158.37      151.23     20.38 o 
  -2   5  13      226.56      174.03     26.13 o 
  -1   5  13       42.22       27.28     10.11 o 
   0   5  13      417.13      455.55     29.70 o 
  -5   6  13      161.33      148.71     14.37 o 
  -4   6  13       52.37       42.51     10.92 o 
  -3   6  13       55.15       52.85     11.95 o 
  -2   6  13       33.84       29.62      8.42 o 
  -1   6  13        3.34       16.29      6.55 o 
   0   6  13        0.02       19.05      7.16 o 
  -6   7  13       22.83       22.94      7.71 o 
  -5   7  13       21.17       30.46      8.03 o 
  -4   7  13       55.09       56.74     11.47 o 
  -3   7  13       11.28       17.20      6.37 o 
  -2   7  13        0.14       10.84      5.97 o 
  -1   7  13      113.60      126.73     22.53 o 
   0   7  13      121.88      146.84     26.11 o 
  -7   8  13       12.63       21.98      5.72 o 
  -6   8  13        7.37       11.52      6.71 o 
  -5   8  13      131.56      114.06     13.30 o 
  -4   8  13      106.96      111.19     13.96 o 
  -3   8  13      162.59      133.00     21.94 o 
  -2   8  13       54.60       50.96     10.70 o 
  -1   8  13       73.95       63.36     12.13 o 
  -5   9  13       64.74       58.53     11.91 o 
  -4   9  13       12.28       22.27      7.53 o 
   0   0  14     1193.22     1004.81    168.34 o 
   0   1  14        0.08       20.47      8.77 o 
  -1   2  14        3.50       25.86     10.24 o 
   0   2  14      293.23      312.12     27.89 o 
  -2   3  14        3.70       64.33     35.28 o 
  -1   3  14       11.88       14.42      9.28 o 
   0   3  14       78.76      127.88     21.97 o 
  -3   4  14       47.66       55.73     12.27 o 
  -2   4  14        4.44       21.50      8.55 o 
  -1   4  14       21.58       31.81     12.12 o 
   0   4  14      136.69      123.53     16.48 o 
  -4   5  14       43.83       48.44     11.16 o 
  -3   5  14       44.52       46.47     10.47 o 
  -2   5  14      497.47      549.73     26.28 o 
  -1   5  14       96.03      138.89     26.02 o 
   0   5  14        0.92       25.28      7.86 o 
  -5   6  14      111.89      145.65     15.52 o 
  -4   6  14        7.68       20.67      6.97 o 
  -3   6  14      456.90      425.75     37.86 o 
  -2   6  14       93.69       86.06     13.07 o 
  -1   6  14       94.69       82.87     12.90 o 
   0   1  15       72.05       51.77     13.13 o 
  -1   2  15       80.82       76.37     15.43 o 
   0   2  15        0.83       16.88     10.49 o 
                                                 
